# Supplementary material for: 8-Hy­droxy-2-methyl­quinolinium dichlorido(2-methyl­quinolin-8-olato-κ2 N,O)zincate acetonitrile disolvate
Source: Acta Crystallogr Sect E Struct Rep Online. 2011 Aug 27;67(Pt 9):m1280. doi: 10.1107/S1600536811032338 (PMC3200945; doi:10.1107/S1600536811032338)
Supplement: Supplementary file 1 [file e-67-m1280-sup1.cif]

##############################################################################
#                                                                            #
# This CIF contains the data in a paper accepted for publication in          #
# Acta Crystallographica Section E. It conforms to the requirements of       #
# Notes for Authors for Acta Crystallographica Section E, and has been       #
# peer reviewed under the auspices of the IUCr Commission on Journals.       #
#                                                                            #
# Full details of the Crystallographic Information File format               #
# are given in the paper "The Crystallographic Information File (CIF):       #
# a New Standard Archive File for Crystallography" by S. R. Hall, F. H.      #
# Allen and I. D. Brown [Acta Cryst. (1991), A47, 655-685].                  #
#                                                                            #
# The current version of the core CIF dictionary is obtainable from          #
# ftp://ftp.iucr.org/pub/cif_core.dic.                                       #
#                                                                            #
# Software is freely available for graphical display of the structure(s)     #
# in this CIF. For information consult the CIF software page                 #
# http://www.iucr.org/resources/cif/software.                                #
#                                                                            #
# This file may be used for bona fide research purposes within the           #
# scientific community so long as proper attribution is given to the journal # 
# article from which it was obtained.                                        #
#                                                                            #
##############################################################################
data_global
_audit_creation_method     SHELXL-97
_journal_date_recd_electronic     2011-08-04
_journal_date_accepted     2011-08-09
_journal_name_full     'Acta Crystallographica, Section E'
_journal_year     2011
_journal_volume     67
_journal_issue      9
_journal_page_first     m1280
_journal_page_last     m1280
_journal_paper_category     QM
_journal_coeditor_code     LH5305
_publ_contact_author
;
     Dr. Seik Weng Ng
     Department of Chemistry
     University of Malaya
     50603 Kuala Lumpur
     Malaysia
;
_publ_contact_author_email     seikweng@um.edu.my
_publ_contact_author_fax     '03 7967 4193'
_publ_contact_author_phone     '03 7967 6778'
_publ_section_title
;
8-Hydroxy-2-methylquinolinium
dichlorido(2-methylquinolin-8-olato-\k^2^<i>N</i>,<i>O</i>)zincate
acetonitrile disolvate
;
loop_
    _publ_author_name
    _publ_author_address
    'Najafi, Ezzatollah'
;
Department of Chemistry
General Campus
Shahid Beheshti University
Tehran 1983963113
Iran
;
    'Amini, Mostafa M.'
;
Department of Chemistry
General Campus
Shahid Beheshti University
Tehran 1983963113
Iran
;
    'Ng, Seik Weng'
;
     Department of Chemistry
     University of Malaya
     50603 Kuala Lumpur
     Malaysia
     and
    Chemistry Department
    Faculty of Science
    King Abdulaziz University
    PO Box 80203 Jeddah
    Saudi Arabia
;
data_I
_audit_creation_method     SHELXL-97
_chemical_name_systematic
;
8-Hydroxy-2-methylquinolinium
dichlorido(2-methylquinolin-8-olato-\k^2^<i>N</i>,<i>O</i>)zincate
acetonitrile disolvate
;
_chemical_name_common     ?
_chemical_formula_moiety     'C10 H10 N O +, C10 H8 Cl2 N O Zn -, 2(C2 H3 N)'
_chemical_formula_sum     'C24 H24 Cl2 N4 O2 Zn'
_chemical_formula_iupac     '(C10 H10 N O) [Zn (C10 H8 N O) Cl2], 2C2 H3 N'
_chemical_formula_weight     536.74
_chemical_melting_point     ?
_symmetry_cell_setting     monoclinic
_symmetry_space_group_name_H-M     'P 21/n'
_symmetry_space_group_name_Hall     '-P 2yn'
loop_
    _symmetry_equiv_pos_as_xyz
    'x, y, z'
    '-x+1/2, y+1/2, -z+1/2'
    '-x, -y, -z'
    'x-1/2, -y-1/2, z-1/2'
_cell_length_a     9.9913(2)
_cell_length_b     23.1642(5)
_cell_length_c     10.4317(2)
_cell_angle_alpha     90.00
_cell_angle_beta     95.687(2)
_cell_angle_gamma     90.00
_cell_volume     2402.43(8)
_cell_formula_units_Z     4
_cell_measurement_reflns_used     6293
_cell_measurement_theta_min     2.63
_cell_measurement_theta_max     27.50
_cell_measurement_temperature     100(2)
_exptl_crystal_description     block
_exptl_crystal_colour     yellow
_exptl_crystal_size_max     0.35
_exptl_crystal_size_mid     0.30
_exptl_crystal_size_min     0.25
_exptl_crystal_density_diffrn     1.484
_exptl_crystal_density_meas     ?
_exptl_crystal_density_method     'not measured'
_exptl_crystal_F_000     1104
_exptl_absorpt_coefficient_mu     1.274
_exptl_absorpt_correction_type     multi-scan
_exptl_absorpt_process_details     '(CrysAlis PRO; Agilent, 2010)'
_exptl_absorpt_correction_T_min     0.6641
_exptl_absorpt_correction_T_max     0.7413
_diffrn_ambient_temperature     100(2)
_diffrn_radiation_type     MoK\a
_diffrn_radiation_wavelength     0.71073
_diffrn_radiation_source     'SuperNova (Mo) X-ray Source'
_diffrn_radiation_monochromator     Mirror
_diffrn_measurement_device_type
                  'Agilent SuperNova Dual diffractometer with an Atlas detector'
_diffrn_measurement_method     \w
_diffrn_detector_area_resol_mean     10.4041
_diffrn_reflns_number     11981
_diffrn_reflns_av_R_equivalents     0.0262
_diffrn_reflns_av_sigmaI/netI     0.0392
_diffrn_reflns_theta_min     2.63
_diffrn_reflns_theta_max     27.56
_diffrn_reflns_theta_full     25.24
_diffrn_measured_fraction_theta_max     0.965
_diffrn_measured_fraction_theta_full     0.999
_diffrn_reflns_limit_h_min     -10
_diffrn_reflns_limit_h_max     13
_diffrn_reflns_limit_k_min     -19
_diffrn_reflns_limit_k_max     30
_diffrn_reflns_limit_l_min     -13
_diffrn_reflns_limit_l_max     12
_diffrn_standards_number     0
_diffrn_standards_interval_count     0
_diffrn_standards_interval_time     0
_diffrn_standards_decay_%     0
_reflns_number_total     5349
_reflns_number_gt     4576
_reflns_threshold_expression     I>2\s(I)
_refine_ls_structure_factor_coef     Fsqd
_refine_ls_matrix_type     full
_refine_ls_R_factor_all     0.0392
_refine_ls_R_factor_gt     0.0292
_refine_ls_wR_factor_gt     0.0653
_refine_ls_wR_factor_ref     0.0699
_refine_ls_goodness_of_fit_ref     1.036
_refine_ls_restrained_S_all     1.036
_refine_ls_number_reflns     5349
_refine_ls_number_parameters     310
_refine_ls_number_restraints     2
_refine_ls_hydrogen_treatment     mixed
_refine_ls_weighting_scheme     calc
_refine_ls_weighting_details
         'calc w=1/[\s^2^(Fo^2^)+(0.0274P)^2^+0.9529P] where P=(Fo^2^+2Fc^2^)/3'
_atom_sites_solution_hydrogens     geom
_atom_sites_solution_primary     direct
_atom_sites_solution_secondary     difmap
_refine_ls_shift/su_max     0.001
_refine_ls_shift/su_mean     0.001
_refine_diff_density_max     0.378
_refine_diff_density_min     -0.380
_refine_ls_extinction_method     none
_refine_ls_extinction_coef     ?
loop_
    _atom_type_symbol
    _atom_type_description
    _atom_type_scat_dispersion_real
    _atom_type_scat_dispersion_imag
    _atom_type_scat_source
    'C' 'C' 0.0033 0.0016
                         'International Tables Vol C Tables 4.2.6.8 and 6.1.1.4'
    'H' 'H' 0.0000 0.0000
                         'International Tables Vol C Tables 4.2.6.8 and 6.1.1.4'
    'N' 'N' 0.0061 0.0033
                         'International Tables Vol C Tables 4.2.6.8 and 6.1.1.4'
    'O' 'O' 0.0106 0.0060
                         'International Tables Vol C Tables 4.2.6.8 and 6.1.1.4'
    'Cl' 'Cl' 0.1484 0.1585
                         'International Tables Vol C Tables 4.2.6.8 and 6.1.1.4'
    'Zn' 'Zn' 0.2839 1.4301
                         'International Tables Vol C Tables 4.2.6.8 and 6.1.1.4'
_computing_data_collection     'CrysAlis PRO (Agilent, 2010)'
_computing_cell_refinement     'CrysAlis PRO (Agilent, 2010)'
_computing_data_reduction     'CrysAlis PRO (Agilent, 2010)'
_computing_structure_solution     'SHELXS97 (Sheldrick, 2008)'
_computing_structure_refinement     'SHELXL97 (Sheldrick, 2008)'
_computing_molecular_graphics     'X-SEED (Barbour, 2001)'
_computing_publication_material     'publCIF (Westrip, 2010)'
loop_
    _atom_site_type_symbol
    _atom_site_label
    _atom_site_fract_x
    _atom_site_fract_y
    _atom_site_fract_z
    _atom_site_U_iso_or_equiv
    _atom_site_adp_type
    _atom_site_calc_flag
    _atom_site_refinement_flags
    _atom_site_occupancy
    _atom_site_symmetry_multiplicity
    _atom_site_disorder_assembly
    _atom_site_disorder_group
    Zn Zn1 0.50594(2) 0.616546(9) 0.82369(2) 0.01365(7) Uani d . 1 1 . .
    Cl Cl1 0.29181(4) 0.60211(2) 0.86105(4) 0.02035(11) Uani d . 1 1 . .
    Cl Cl2 0.59332(5) 0.54481(2) 0.71722(5) 0.02002(11) Uani d . 1 1 . .
    O O1 0.52662(12) 0.69544(5) 0.75329(12) 0.0166(3) Uani d . 1 1 . .
    O O2 0.52356(13) 0.74218(6) 0.53126(12) 0.0183(3) Uani d D 1 1 . .
    N N1 0.62045(14) 0.64878(7) 0.98072(14) 0.0129(3) Uani d . 1 1 . .
    N N2 0.43930(15) 0.79211(7) 0.30728(15) 0.0147(3) Uani d D 1 1 . .
    N N3 0.48880(18) 0.88039(8) 0.51544(17) 0.0257(4) Uani d . 1 1 . .
    N N4 0.4352(2) 0.95235(9) 0.86812(19) 0.0363(5) Uani d . 1 1 . .
    C C1 0.62800(17) 0.70784(8) 0.96775(17) 0.0134(4) Uani d . 1 1 . .
    C C2 0.57490(17) 0.73143(8) 0.84652(17) 0.0137(4) Uani d . 1 1 . .
    C C3 0.57620(17) 0.79080(8) 0.83285(18) 0.0160(4) Uani d . 1 1 . .
    H H3 0.5408 0.8078 0.7538 0.019 Uiso calc R 1 1 . .
    C C4 0.62944(18) 0.82644(8) 0.93482(19) 0.0186(4) Uani d . 1 1 . .
    H H4 0.6277 0.8671 0.9234 0.022 Uiso calc R 1 1 . .
    C C5 0.68383(17) 0.80403(8) 1.05027(18) 0.0169(4) Uani d . 1 1 . .
    H H5 0.7204 0.8289 1.1173 0.020 Uiso calc R 1 1 . .
    C C6 0.68473(17) 0.74367(8) 1.06793(17) 0.0145(4) Uani d . 1 1 . .
    C C7 0.73945(17) 0.71553(9) 1.18220(18) 0.0176(4) Uani d . 1 1 . .
    H H7 0.7802 0.7376 1.2522 0.021 Uiso calc R 1 1 . .
    C C8 0.73379(18) 0.65707(9) 1.19184(18) 0.0178(4) Uani d . 1 1 . .
    H H8 0.7720 0.6385 1.2680 0.021 Uiso calc R 1 1 . .
    C C9 0.67119(17) 0.62375(8) 1.08874(18) 0.0151(4) Uani d . 1 1 . .
    C C10 0.6608(2) 0.55949(8) 1.09901(18) 0.0201(4) Uani d . 1 1 . .
    H H10A 0.6233 0.5436 1.0161 0.030 Uiso calc R 1 1 . .
    H H10B 0.6019 0.5496 1.1655 0.030 Uiso calc R 1 1 . .
    H H10C 0.7504 0.5432 1.1222 0.030 Uiso calc R 1 1 . .
    C C11 0.43571(17) 0.73305(8) 0.31627(17) 0.0143(4) Uani d . 1 1 . .
    C C12 0.48188(17) 0.70639(8) 0.43413(17) 0.0151(4) Uani d . 1 1 . .
    C C13 0.48303(19) 0.64703(8) 0.43976(18) 0.0194(4) Uani d . 1 1 . .
    H H13 0.5167 0.6281 0.5171 0.023 Uiso calc R 1 1 . .
    C C14 0.4344(2) 0.61412(9) 0.33107(19) 0.0219(4) Uani d . 1 1 . .
    H H14 0.4348 0.5732 0.3370 0.026 Uiso calc R 1 1 . .
    C C15 0.38685(19) 0.63977(9) 0.21745(19) 0.0206(4) Uani d . 1 1 . .
    H H15 0.3539 0.6168 0.1456 0.025 Uiso calc R 1 1 . .
    C C16 0.38707(17) 0.70040(8) 0.20771(17) 0.0165(4) Uani d . 1 1 . .
    C C17 0.34114(18) 0.73119(9) 0.09457(18) 0.0198(4) Uani d . 1 1 . .
    H H17 0.3041 0.7107 0.0205 0.024 Uiso calc R 1 1 . .
    C C18 0.34947(18) 0.78995(9) 0.09070(18) 0.0203(4) Uani d . 1 1 . .
    H H18 0.3197 0.8099 0.0135 0.024 Uiso calc R 1 1 . .
    C C19 0.40153(18) 0.82124(9) 0.19951(18) 0.0180(4) Uani d . 1 1 . .
    C C20 0.4180(2) 0.88510(9) 0.1995(2) 0.0242(4) Uani d . 1 1 . .
    H H20A 0.4989 0.8957 0.2554 0.036 Uiso calc R 1 1 . .
    H H20B 0.3392 0.9032 0.2316 0.036 Uiso calc R 1 1 . .
    H H20C 0.4267 0.8984 0.1116 0.036 Uiso calc R 1 1 . .
    C C21 0.54598(19) 0.91734(9) 0.56751(19) 0.0209(4) Uani d . 1 1 . .
    C C22 0.6214(2) 0.96503(9) 0.6311(2) 0.0286(5) Uani d . 1 1 . .
    H H22A 0.6586 0.9530 0.7174 0.043 Uiso calc R 1 1 . .
    H H22B 0.5614 0.9981 0.6381 0.043 Uiso calc R 1 1 . .
    H H22C 0.6949 0.9761 0.5804 0.043 Uiso calc R 1 1 . .
    C C23 0.3541(2) 0.98177(9) 0.90117(19) 0.0235(4) Uani d . 1 1 . .
    C C24 0.2502(2) 1.01887(10) 0.9443(2) 0.0283(5) Uani d . 1 1 . .
    H H24A 0.1619 1.0059 0.9057 0.042 Uiso calc R 1 1 . .
    H H24B 0.2656 1.0587 0.9180 0.042 Uiso calc R 1 1 . .
    H H24C 0.2531 1.0170 1.0384 0.042 Uiso calc R 1 1 . .
    H H1 0.463(2) 0.8111(10) 0.3782(15) 0.041(7) Uiso d D 1 1 . .
    H H2 0.528(3) 0.7256(11) 0.6035(15) 0.050(8) Uiso d D 1 1 . .
loop_
    _atom_site_aniso_label
    _atom_site_aniso_U_11
    _atom_site_aniso_U_22
    _atom_site_aniso_U_33
    _atom_site_aniso_U_12
    _atom_site_aniso_U_13
    _atom_site_aniso_U_23
    Zn1 0.01575(11) 0.01283(11) 0.01221(11) -0.00044(8) 0.00062(8) -0.00073(8)
    Cl1 0.0171(2) 0.0268(3) 0.0173(2) -0.00230(19) 0.00304(18) -0.0017(2)
    Cl2 0.0212(2) 0.0164(2) 0.0227(2) 0.00204(18) 0.00295(19) -0.00457(19)
    O1 0.0234(7) 0.0148(7) 0.0112(6) -0.0032(5) -0.0013(5) -0.0007(5)
    O2 0.0248(7) 0.0178(7) 0.0116(7) -0.0021(6) -0.0013(6) 0.0010(6)
    N1 0.0124(7) 0.0145(8) 0.0118(7) 0.0016(6) 0.0011(6) 0.0007(6)
    N2 0.0151(7) 0.0165(8) 0.0125(8) 0.0017(6) 0.0013(6) -0.0015(7)
    N3 0.0297(9) 0.0237(10) 0.0245(9) -0.0034(8) 0.0065(8) -0.0017(8)
    N4 0.0380(11) 0.0362(12) 0.0327(11) 0.0087(9) -0.0070(9) -0.0074(9)
    C1 0.0113(8) 0.0146(9) 0.0147(9) 0.0002(7) 0.0036(7) -0.0016(7)
    C2 0.0127(8) 0.0152(9) 0.0136(9) 0.0003(7) 0.0030(7) -0.0001(7)
    C3 0.0148(8) 0.0162(9) 0.0170(9) -0.0001(7) 0.0016(7) 0.0033(8)
    C4 0.0178(9) 0.0131(9) 0.0252(10) -0.0010(7) 0.0042(8) -0.0019(8)
    C5 0.0140(8) 0.0166(9) 0.0199(10) -0.0025(7) 0.0006(8) -0.0046(8)
    C6 0.0102(8) 0.0181(9) 0.0153(9) -0.0020(7) 0.0020(7) -0.0031(8)
    C7 0.0142(8) 0.0238(10) 0.0143(9) -0.0012(8) -0.0009(7) -0.0049(8)
    C8 0.0165(9) 0.0231(10) 0.0132(9) 0.0029(8) -0.0015(7) 0.0022(8)
    C9 0.0126(8) 0.0169(9) 0.0158(9) 0.0021(7) 0.0020(7) 0.0001(8)
    C10 0.0249(10) 0.0192(10) 0.0158(9) 0.0025(8) -0.0005(8) 0.0033(8)
    C11 0.0119(8) 0.0154(9) 0.0162(9) -0.0007(7) 0.0043(7) -0.0016(8)
    C12 0.0137(8) 0.0189(10) 0.0132(9) -0.0001(7) 0.0035(7) -0.0016(8)
    C13 0.0226(9) 0.0195(10) 0.0171(9) 0.0019(8) 0.0075(8) 0.0027(8)
    C14 0.0262(10) 0.0159(10) 0.0256(11) -0.0026(8) 0.0121(9) -0.0042(8)
    C15 0.0218(10) 0.0217(10) 0.0194(10) -0.0056(8) 0.0076(8) -0.0079(9)
    C16 0.0129(8) 0.0219(10) 0.0153(9) -0.0020(7) 0.0047(7) -0.0039(8)
    C17 0.0136(9) 0.0319(12) 0.0140(9) 0.0006(8) 0.0016(7) -0.0058(8)
    C18 0.0168(9) 0.0300(11) 0.0140(9) 0.0058(8) 0.0010(8) 0.0025(8)
    C19 0.0141(8) 0.0235(10) 0.0165(9) 0.0055(8) 0.0027(7) 0.0017(8)
    C20 0.0289(11) 0.0211(11) 0.0227(11) 0.0063(9) 0.0034(9) 0.0043(9)
    C21 0.0220(10) 0.0218(11) 0.0198(10) 0.0029(9) 0.0067(8) 0.0030(9)
    C22 0.0331(11) 0.0223(11) 0.0300(11) -0.0030(9) 0.0008(10) -0.0029(9)
    C23 0.0268(10) 0.0249(11) 0.0169(10) -0.0051(9) -0.0066(8) 0.0021(9)
    C24 0.0300(11) 0.0302(12) 0.0249(11) 0.0025(9) 0.0034(9) 0.0028(10)
loop_
    _geom_bond_atom_site_label_1
    _geom_bond_atom_site_label_2
    _geom_bond_site_symmetry_2
    _geom_bond_distance
    _geom_bond_publ_flag
    Zn1 O1 . 1.9880(13) ?
    Zn1 N1 . 2.0441(15) ?
    Zn1 Cl2 . 2.2246(5) ?
    Zn1 Cl1 . 2.2375(5) ?
    O1 C2 . 1.334(2) ?
    O2 C12 . 1.343(2) ?
    O2 H2 . 0.843(10) ?
    N1 C9 . 1.323(2) ?
    N1 C1 . 1.378(2) ?
    N2 C19 . 1.333(2) ?
    N2 C11 . 1.372(2) ?
    N2 H1 . 0.874(10) ?
    N3 C21 . 1.137(3) ?
    N4 C23 . 1.138(3) ?
    C1 C6 . 1.409(2) ?
    C1 C2 . 1.431(2) ?
    C2 C3 . 1.383(3) ?
    C3 C4 . 1.408(3) ?
    C3 H3 . 0.9500 ?
    C4 C5 . 1.373(3) ?
    C4 H4 . 0.9500 ?
    C5 C6 . 1.410(3) ?
    C5 H5 . 0.9500 ?
    C6 C7 . 1.420(3) ?
    C7 C8 . 1.360(3) ?
    C7 H7 . 0.9500 ?
    C8 C9 . 1.418(3) ?
    C8 H8 . 0.9500 ?
    C9 C10 . 1.497(3) ?
    C10 H10A . 0.9800 ?
    C10 H10B . 0.9800 ?
    C10 H10C . 0.9800 ?
    C11 C16 . 1.408(3) ?
    C11 C12 . 1.412(3) ?
    C12 C13 . 1.376(3) ?
    C13 C14 . 1.412(3) ?
    C13 H13 . 0.9500 ?
    C14 C15 . 1.368(3) ?
    C14 H14 . 0.9500 ?
    C15 C16 . 1.408(3) ?
    C15 H15 . 0.9500 ?
    C16 C17 . 1.416(3) ?
    C17 C18 . 1.365(3) ?
    C17 H17 . 0.9500 ?
    C18 C19 . 1.403(3) ?
    C18 H18 . 0.9500 ?
    C19 C20 . 1.488(3) ?
    C20 H20A . 0.9800 ?
    C20 H20B . 0.9800 ?
    C20 H20C . 0.9800 ?
    C21 C22 . 1.459(3) ?
    C22 H22A . 0.9800 ?
    C22 H22B . 0.9800 ?
    C22 H22C . 0.9800 ?
    C23 C24 . 1.453(3) ?
    C24 H24A . 0.9800 ?
    C24 H24B . 0.9800 ?
    C24 H24C . 0.9800 ?
loop_
    _geom_angle_atom_site_label_1
    _geom_angle_atom_site_label_2
    _geom_angle_atom_site_label_3
    _geom_angle_site_symmetry_1
    _geom_angle_site_symmetry_3
    _geom_angle
    _geom_angle_publ_flag
    O1 Zn1 N1 . . 83.67(6) ?
    O1 Zn1 Cl2 . . 116.23(4) ?
    N1 Zn1 Cl2 . . 117.18(4) ?
    O1 Zn1 Cl1 . . 109.75(4) ?
    N1 Zn1 Cl1 . . 112.58(4) ?
    Cl2 Zn1 Cl1 . . 113.870(19) ?
    C2 O1 Zn1 . . 110.39(11) ?
    C12 O2 H2 . . 112.2(19) ?
    C9 N1 C1 . . 119.93(16) ?
    C9 N1 Zn1 . . 131.25(13) ?
    C1 N1 Zn1 . . 108.42(11) ?
    C19 N2 C11 . . 123.72(17) ?
    C19 N2 H1 . . 119.3(17) ?
    C11 N2 H1 . . 116.9(17) ?
    N1 C1 C6 . . 122.28(16) ?
    N1 C1 C2 . . 116.55(16) ?
    C6 C1 C2 . . 121.17(17) ?
    O1 C2 C3 . . 123.55(17) ?
    O1 C2 C1 . . 118.77(16) ?
    C3 C2 C1 . . 117.68(17) ?
    C2 C3 C4 . . 120.78(17) ?
    C2 C3 H3 . . 119.6 ?
    C4 C3 H3 . . 119.6 ?
    C5 C4 C3 . . 121.86(18) ?
    C5 C4 H4 . . 119.1 ?
    C3 C4 H4 . . 119.1 ?
    C4 C5 C6 . . 119.09(17) ?
    C4 C5 H5 . . 120.5 ?
    C6 C5 H5 . . 120.5 ?
    C1 C6 C5 . . 119.36(17) ?
    C1 C6 C7 . . 116.46(17) ?
    C5 C6 C7 . . 124.18(17) ?
    C8 C7 C6 . . 120.27(17) ?
    C8 C7 H7 . . 119.9 ?
    C6 C7 H7 . . 119.9 ?
    C7 C8 C9 . . 120.30(18) ?
    C7 C8 H8 . . 119.8 ?
    C9 C8 H8 . . 119.8 ?
    N1 C9 C8 . . 120.70(17) ?
    N1 C9 C10 . . 118.26(16) ?
    C8 C9 C10 . . 121.04(17) ?
    C9 C10 H10A . . 109.5 ?
    C9 C10 H10B . . 109.5 ?
    H10A C10 H10B . . 109.5 ?
    C9 C10 H10C . . 109.5 ?
    H10A C10 H10C . . 109.5 ?
    H10B C10 H10C . . 109.5 ?
    N2 C11 C16 . . 119.35(17) ?
    N2 C11 C12 . . 119.16(16) ?
    C16 C11 C12 . . 121.50(17) ?
    O2 C12 C13 . . 125.73(17) ?
    O2 C12 C11 . . 115.91(16) ?
    C13 C12 C11 . . 118.34(17) ?
    C12 C13 C14 . . 120.30(18) ?
    C12 C13 H13 . . 119.9 ?
    C14 C13 H13 . . 119.9 ?
    C15 C14 C13 . . 121.57(18) ?
    C15 C14 H14 . . 119.2 ?
    C13 C14 H14 . . 119.2 ?
    C14 C15 C16 . . 119.51(18) ?
    C14 C15 H15 . . 120.2 ?
    C16 C15 H15 . . 120.2 ?
    C11 C16 C15 . . 118.74(17) ?
    C11 C16 C17 . . 117.22(17) ?
    C15 C16 C17 . . 124.04(18) ?
    C18 C17 C16 . . 120.76(18) ?
    C18 C17 H17 . . 119.6 ?
    C16 C17 H17 . . 119.6 ?
    C17 C18 C19 . . 120.69(18) ?
    C17 C18 H18 . . 119.7 ?
    C19 C18 H18 . . 119.7 ?
    N2 C19 C18 . . 118.17(18) ?
    N2 C19 C20 . . 118.75(17) ?
    C18 C19 C20 . . 123.07(18) ?
    C19 C20 H20A . . 109.5 ?
    C19 C20 H20B . . 109.5 ?
    H20A C20 H20B . . 109.5 ?
    C19 C20 H20C . . 109.5 ?
    H20A C20 H20C . . 109.5 ?
    H20B C20 H20C . . 109.5 ?
    N3 C21 C22 . . 178.3(2) ?
    C21 C22 H22A . . 109.5 ?
    C21 C22 H22B . . 109.5 ?
    H22A C22 H22B . . 109.5 ?
    C21 C22 H22C . . 109.5 ?
    H22A C22 H22C . . 109.5 ?
    H22B C22 H22C . . 109.5 ?
    N4 C23 C24 . . 179.4(3) ?
    C23 C24 H24A . . 109.5 ?
    C23 C24 H24B . . 109.5 ?
    H24A C24 H24B . . 109.5 ?
    C23 C24 H24C . . 109.5 ?
    H24A C24 H24C . . 109.5 ?
    H24B C24 H24C . . 109.5 ?
loop_
    _geom_torsion_atom_site_label_1
    _geom_torsion_atom_site_label_2
    _geom_torsion_atom_site_label_3
    _geom_torsion_atom_site_label_4
    _geom_torsion_site_symmetry_1
    _geom_torsion_site_symmetry_2
    _geom_torsion_site_symmetry_3
    _geom_torsion_site_symmetry_4
    _geom_torsion
    _geom_torsion_publ_flag
    N1 Zn1 O1 C2 . . . . -13.18(11) ?
    Cl2 Zn1 O1 C2 . . . . -130.42(10) ?
    Cl1 Zn1 O1 C2 . . . . 98.57(10) ?
    O1 Zn1 N1 C9 . . . . -175.78(16) ?
    Cl2 Zn1 N1 C9 . . . . -59.49(16) ?
    Cl1 Zn1 N1 C9 . . . . 75.43(15) ?
    O1 Zn1 N1 C1 . . . . 11.78(11) ?
    Cl2 Zn1 N1 C1 . . . . 128.07(10) ?
    Cl1 Zn1 N1 C1 . . . . -97.01(10) ?
    C9 N1 C1 C6 . . . . -2.1(2) ?
    Zn1 N1 C1 C6 . . . . 171.36(13) ?
    C9 N1 C1 C2 . . . . 177.96(15) ?
    Zn1 N1 C1 C2 . . . . -8.60(17) ?
    Zn1 O1 C2 C3 . . . . -167.34(14) ?
    Zn1 O1 C2 C1 . . . . 12.42(18) ?
    N1 C1 C2 O1 . . . . -2.4(2) ?
    C6 C1 C2 O1 . . . . 177.65(15) ?
    N1 C1 C2 C3 . . . . 177.38(15) ?
    C6 C1 C2 C3 . . . . -2.6(2) ?
    O1 C2 C3 C4 . . . . -179.59(16) ?
    C1 C2 C3 C4 . . . . 0.6(2) ?
    C2 C3 C4 C5 . . . . 1.1(3) ?
    C3 C4 C5 C6 . . . . -0.9(3) ?
    N1 C1 C6 C5 . . . . -177.17(16) ?
    C2 C1 C6 C5 . . . . 2.8(2) ?
    N1 C1 C6 C7 . . . . 2.6(2) ?
    C2 C1 C6 C7 . . . . -177.46(15) ?
    C4 C5 C6 C1 . . . . -1.0(3) ?
    C4 C5 C6 C7 . . . . 179.25(16) ?
    C1 C6 C7 C8 . . . . -1.0(2) ?
    C5 C6 C7 C8 . . . . 178.77(17) ?
    C6 C7 C8 C9 . . . . -1.1(3) ?
    C1 N1 C9 C8 . . . . -0.1(2) ?
    Zn1 N1 C9 C8 . . . . -171.82(12) ?
    C1 N1 C9 C10 . . . . 179.93(15) ?
    Zn1 N1 C9 C10 . . . . 8.2(2) ?
    C7 C8 C9 N1 . . . . 1.7(3) ?
    C7 C8 C9 C10 . . . . -178.36(17) ?
    C19 N2 C11 C16 . . . . -1.4(3) ?
    C19 N2 C11 C12 . . . . 178.10(16) ?
    N2 C11 C12 O2 . . . . 1.6(2) ?
    C16 C11 C12 O2 . . . . -178.84(15) ?
    N2 C11 C12 C13 . . . . -177.21(16) ?
    C16 C11 C12 C13 . . . . 2.3(3) ?
    O2 C12 C13 C14 . . . . 179.05(16) ?
    C11 C12 C13 C14 . . . . -2.2(3) ?
    C12 C13 C14 C15 . . . . 0.9(3) ?
    C13 C14 C15 C16 . . . . 0.5(3) ?
    N2 C11 C16 C15 . . . . 178.55(16) ?
    C12 C11 C16 C15 . . . . -1.0(2) ?
    N2 C11 C16 C17 . . . . -1.4(2) ?
    C12 C11 C16 C17 . . . . 179.06(15) ?
    C14 C15 C16 C11 . . . . -0.4(3) ?
    C14 C15 C16 C17 . . . . 179.50(17) ?
    C11 C16 C17 C18 . . . . 2.6(2) ?
    C15 C16 C17 C18 . . . . -177.32(17) ?
    C16 C17 C18 C19 . . . . -1.1(3) ?
    C11 N2 C19 C18 . . . . 3.0(2) ?
    C11 N2 C19 C20 . . . . -176.26(16) ?
    C17 C18 C19 N2 . . . . -1.7(3) ?
    C17 C18 C19 C20 . . . . 177.56(17) ?
loop_
    _geom_hbond_atom_site_label_D
    _geom_hbond_atom_site_label_H
    _geom_hbond_atom_site_label_A
    _geom_hbond_site_symmetry_A
    _geom_hbond_distance_DH
    _geom_hbond_distance_HA
    _geom_hbond_distance_DA
    _geom_hbond_angle_DHA
    _geom_hbond_publ_flag
    N2 H1 N3 . 0.870(10)
                       2.150(10)
                               2.988(2) 161(2) yes
    O2 H2 O1 . 0.840(10)
                       1.710(10)
                               2.554(2) 176(3) yes
