# Supplementary material for: 8-Hy­droxy-2-methyl­quinolinium dichlorido(2-methyl­quinolin-8-olato-κ2 N,O)zincate acetonitrile disolvate
Source: Acta Crystallogr Sect E Struct Rep Online. 2011 Aug 27;67(Pt 9):m1280. doi: 10.1107/S1600536811032338 (PMC3200945; doi:10.1107/S1600536811032338)
Supplement: Supplementary file 2 [file e-67-m1280-Isup2.hkl]

# 
# h,k,l, Fc-squared, Fo-squared, sigma(Fo-squared) and status flag 
# 
data_I
_shelx_title '  P21/n' 
_shelx_refln_list_code          4 
_shelx_F_calc_maximum      508.35 
_exptl_crystal_F_000      1104.00 
_reflns_d_resolution_high  0.7681 
 
loop_ 
 _symmetry_equiv_pos_as_xyz 
 'x, y, z' 
 '-x+1/2, y+1/2, -z+1/2' 
 '-x, -y, -z' 
 'x-1/2, -y-1/2, z-1/2' 
 
_cell_length_a     9.9913 
_cell_length_b    23.1642 
_cell_length_c    10.4317 
_cell_angle_alpha  90.000 
_cell_angle_beta   95.687 
_cell_angle_gamma  90.000 
 
_shelx_F_squared_multiplier     1.000 
 
loop_ 
 _refln_index_h 
 _refln_index_k 
 _refln_index_l 
 _refln_F_squared_calc 
 _refln_F_squared_meas 
 _refln_F_squared_sigma 
 _refln_observed_status 
   2   0   0    35841.68    35688.79    316.16 o 
   4   0   0     2602.92     2275.24     39.16 o 
   6   0   0     1669.45     1698.94     46.24 o 
   8   0   0     2998.77     2957.39     56.01 o 
  10   0   0     3447.38     3587.60    116.06 o 
  12   0   0     1184.83     1156.08     98.53 o 
   2   1   0      106.99      124.77      7.35 o 
   3   1   0      462.17      375.44      9.73 o 
   4   1   0       21.69       41.67      3.96 o 
   5   1   0     4914.18     5327.08     62.59 o 
   6   1   0        3.68       13.20      3.51 o 
   7   1   0      398.70      365.30     14.94 o 
   8   1   0      493.25      460.74     21.06 o 
   9   1   0     4401.26     4472.31     55.74 o 
  10   1   0      173.57      167.94     13.82 o 
  11   1   0     1580.19     1665.32     67.39 o 
  12   1   0      303.52      324.47     38.07 o 
   1   2   0      184.22      174.46      7.85 o 
   2   2   0     2897.90     2896.51     27.64 o 
   3   2   0     4834.13     4911.17     67.88 o 
   4   2   0      333.89      301.12      9.30 o 
   5   2   0      142.58      118.25      6.72 o 
   6   2   0      813.41      772.67     18.32 o 
   7   2   0       25.42       11.56      5.12 o 
   8   2   0       34.42       26.46      5.07 o 
   9   2   0      650.03      654.40     19.95 o 
  10   2   0      308.05      305.30     18.30 o 
  11   2   0      135.67      159.31     22.30 o 
  12   2   0       12.21        8.13     12.59 o 
   1   3   0    14077.25    14113.60    133.18 o 
   2   3   0      273.05      235.17      7.49 o 
   3   3   0     3213.79     3255.42     27.51 o 
   4   3   0      589.85      596.72     12.32 o 
   5   3   0     8141.20     7764.50     49.64 o 
   6   3   0     3224.23     3049.05     36.25 o 
   7   3   0     3259.52     3320.57     82.37 o 
   8   3   0      937.66      973.30     24.33 o 
   9   3   0     1999.60     2005.34     34.44 o 
  10   3   0       12.69       32.75     15.56 o 
  11   3   0       76.61       64.15     33.13 o 
  12   3   0       61.74       68.81     27.87 o 
   0   4   0     3901.15     3953.78     58.54 o 
   1   4   0      346.59      321.69     19.04 o 
   2   4   0     7577.19     7362.79     46.46 o 
   3   4   0     5987.84     6057.36     36.37 o 
   4   4   0    12710.27    12553.38     75.94 o 
   5   4   0     1218.65     1314.42     20.37 o 
   6   4   0     6675.40     6518.98     67.52 o 
   7   4   0       48.57       34.67      4.70 o 
   8   4   0     3207.83     3311.20     44.36 o 
   9   4   0      460.81      466.94     16.71 o 
  10   4   0     4311.76     4294.38    107.04 o 
  11   4   0       14.76       10.37      9.84 o 
  12   4   0       16.71       31.69     21.22 o 
   1   5   0     5676.75     5348.84     84.26 o 
   2   5   0     3975.10     3949.76     41.04 o 
   3   5   0     1055.98     1233.83     16.14 o 
   4   5   0     2016.68     2036.19     26.42 o 
   5   5   0     6570.88     6251.87     50.33 o 
   6   5   0       20.41       12.71      6.45 o 
   7   5   0      283.96      279.11     11.75 o 
   8   5   0     1331.41     1359.35     27.90 o 
   9   5   0      867.51      816.61     22.80 o 
  10   5   0      140.93       92.81     16.58 o 
  11   5   0      761.38      684.43     45.82 o 
  12   5   0      563.62      555.31     69.61 o 
   0   6   0     5541.58     5576.50     85.24 o 
   1   6   0     3319.06     3451.48     72.99 o 
   2   6   0     2477.35     2452.31     52.74 o 
   3   6   0     2361.35     2373.10     25.61 o 
   4   6   0     3735.92     3743.29     33.42 o 
   5   6   0      399.53      425.49     13.40 o 
   6   6   0      885.27      932.03     22.77 o 
   7   6   0      635.90      620.21     19.94 o 
   8   6   0     1664.80     1766.06     37.07 o 
   9   6   0      840.58      774.10     28.44 o 
  10   6   0      276.45      304.35     30.53 o 
  11   6   0       65.15       55.82     39.85 o 
  12   6   0       86.74       35.03     14.13 o 
   1   7   0      312.29      342.09     25.09 o 
   2   7   0     7243.30     7405.70     85.01 o 
   3   7   0     1398.75     1354.77     28.73 o 
   4   7   0      574.83      579.52     14.30 o 
   5   7   0      429.12      441.42     15.54 o 
   6   7   0       45.97       41.41      4.97 o 
   7   7   0      169.36      145.79      9.98 o 
   8   7   0     3587.71     3581.54     53.45 o 
   9   7   0        2.42        7.52      5.40 o 
  10   7   0       17.93       38.02     15.57 o 
  11   7   0       54.25       24.00     10.23 o 
  12   7   0      232.14      210.39     28.70 o 
   0   8   0     8137.32     7737.72    116.22 o 
   1   8   0     2390.97     2559.38     71.26 o 
   2   8   0     3701.09     3855.97     93.03 o 
   3   8   0      228.31      263.33     13.26 o 
   4   8   0    14651.79    14483.86     92.02 o 
   5   8   0       44.35       57.84      6.74 o 
   6   8   0     7396.53     7150.74     64.28 o 
   7   8   0       90.96       82.06      8.17 o 
   8   8   0     1294.99     1221.20     29.35 o 
   9   8   0     2417.78     2384.67     80.66 o 
  10   8   0     1055.07     1139.52     58.68 o 
  11   8   0       44.07       30.28     17.93 o 
  12   8   0      694.03      642.77     49.41 o 
   1   9   0     9640.27     9635.61    146.13 o 
   2   9   0     1732.62     1725.69     65.30 o 
   3   9   0     2916.63     2777.88     44.87 o 
   4   9   0       83.69      105.09      7.35 o 
   5   9   0    12296.31    11890.58     89.34 o 
   6   9   0        3.22        5.39      4.45 o 
   7   9   0     1261.37     1259.63     38.19 o 
   8   9   0      941.98      925.18     25.30 o 
   9   9   0     1655.42     1804.43     71.17 o 
  10   9   0       23.04       18.80     11.96 o 
  11   9   0      153.54      207.49    105.80 o 
  12   9   0      322.13      288.48     34.25 o 
   0  10   0     4889.68     4811.61    102.58 o 
   1  10   0      287.17      340.32     19.75 o 
   2  10   0      404.29      529.94     38.16 o 
   3  10   0      877.73      817.19     25.85 o 
   4  10   0     7238.02     6974.16     76.87 o 
   5  10   0       64.76       65.86      6.52 o 
   6  10   0     2785.80     2830.08     58.04 o 
   7  10   0      544.76      527.60     21.58 o 
   8  10   0       42.53       37.59      8.31 o 
   9  10   0      213.22      243.75     27.48 o 
  10  10   0      163.86      183.29     26.12 o 
  11  10   0       83.90       86.32     24.11 o 
  12  10   0       85.62       92.07     21.28 o 
   1  11   0    11191.36    12344.50    120.91 o 
   2  11   0     2579.48     2667.64     88.12 o 
   3  11   0       42.30       80.42     26.78 o 
   4  11   0      297.50      294.06     24.53 o 
   5  11   0     1455.48     1449.34     33.09 o 
   6  11   0       87.56       72.87      8.60 o 
   7  11   0      332.77      340.00     19.89 o 
   8  11   0      309.54      284.30     15.91 o 
   9  11   0       37.22       30.63     14.24 o 
  10  11   0        2.26       12.17     14.33 o 
  11  11   0      637.05      696.28     50.57 o 
  12  11   0      293.60      239.59     32.34 o 
   0  12   0    34826.13    35860.19    308.06 o 
   1  12   0     5500.14     5634.52    144.27 o 
   2  12   0    12303.27    12069.65    230.42 o 
   3  12   0     1944.67     1958.90     57.38 o 
   4  12   0      291.38      249.66     15.74 o 
   5  12   0       14.01       11.39      4.46 o 
   6  12   0      405.46      400.04     18.79 o 
   7  12   0      468.30      459.65     24.07 o 
   8  12   0     1589.60     1555.97     40.40 o 
   9  12   0      750.62      750.26     68.49 o 
  10  12   0     1447.82     1530.77    102.04 o 
  11  12   0       20.45        6.81     15.68 o 
   1  13   0     2932.67     2602.93     60.99 o 
   2  13   0      841.23      856.55     35.15 o 
   3  13   0     5270.41     5164.22    163.07 o 
   4  13   0      973.63      997.66     32.47 o 
   5  13   0     2992.84     2924.22     46.69 o 
   6  13   0        0.82        3.83      4.89 o 
   7  13   0     1236.23     1317.71     41.70 o 
   8  13   0     1194.30     1197.16     84.32 o 
   9  13   0     2280.20     2159.07    117.29 o 
  10  13   0       54.09       52.39     23.49 o 
  11  13   0     1034.29     1069.69     90.09 o 
   0  14   0     7893.37     7604.21    153.16 o 
   1  14   0     1295.43     1198.61     69.72 o 
   2  14   0     1824.96     1566.76     49.17 o 
   3  14   0     1022.71     1035.37     33.52 o 
   4  14   0     1878.89     1872.81     45.66 o 
   5  14   0      500.80      466.65     23.29 o 
   6  14   0      533.65      544.12     21.05 o 
   7  14   0      277.19      292.96     20.97 o 
   8  14   0       37.64       36.11      7.46 o 
   9  14   0       37.33       41.31     20.26 o 
  10  14   0     2927.18     2968.46    147.47 o 
  11  14   0       18.43       -6.43     14.81 o 
   1  15   0      174.82      182.24     34.41 o 
   2  15   0      831.91      829.82     37.22 o 
   3  15   0      104.75      126.26     21.31 o 
   4  15   0       52.34       67.38      8.01 o 
   5  15   0      563.24      523.93     20.61 o 
   6  15   0        0.75        1.90      4.74 o 
   7  15   0     3285.25     3400.02     67.01 o 
   8  15   0     1296.34     1249.46     90.47 o 
   9  15   0      165.43      141.13     31.35 o 
  10  15   0       18.09       47.45     24.39 o 
  11  15   0       71.67       85.81     31.41 o 
   0  16   0      744.81      663.43     48.64 o 
   1  16   0       28.87       20.82      8.99 o 
   2  16   0     5308.32     5304.70     96.54 o 
   3  16   0     2643.12     2777.85     70.03 o 
   4  16   0     1430.99     1428.65     35.40 o 
   5  16   0     1551.71     1498.99     35.70 o 
   6  16   0     4158.09     4214.05     52.13 o 
   7  16   0       75.83       71.91     11.89 o 
   8  16   0      219.49      218.75     39.29 o 
   9  16   0      204.18      232.68     43.73 o 
  10  16   0      550.86      687.51     75.13 o 
   1  17   0     4723.47     4627.57     94.43 o 
   2  17   0      113.39      115.15     15.53 o 
   3  17   0     2201.31     2246.33     65.61 o 
   4  17   0     1184.31     1218.36     36.62 o 
   5  17   0     3128.41     3192.01     61.98 o 
   6  17   0     3531.20     3373.57     69.24 o 
   7  17   0      369.06      362.66     24.58 o 
   8  17   0      626.44      744.36     72.80 o 
   9  17   0      409.91      433.18     58.22 o 
  10  17   0       37.12       36.23     23.10 o 
   0  18   0     3546.39     3479.56    119.28 o 
   1  18   0        8.86       14.20      9.03 o 
   2  18   0      956.06      947.95     44.05 o 
   3  18   0      553.81      631.84     35.93 o 
   4  18   0     1363.68     1400.66     37.52 o 
   5  18   0        2.09       15.00      7.00 o 
   6  18   0      119.40      133.30     11.12 o 
   7  18   0     1900.44     1884.14     78.16 o 
   8  18   0      240.22      227.26     42.84 o 
   9  18   0       23.66       11.20     18.84 o 
  10  18   0      421.97      491.89     66.92 o 
   1  19   0      370.26      349.02     28.10 o 
   2  19   0      715.00      761.34     40.81 o 
   3  19   0      277.52      286.28     25.65 o 
   4  19   0      399.24      395.83     29.24 o 
   5  19   0      291.10      285.76     19.40 o 
   6  19   0      152.18      151.24     15.11 o 
   7  19   0       53.92       40.19     17.94 o 
   8  19   0      234.99      325.06     52.03 o 
   9  19   0     2452.85     2578.78    146.13 o 
  10  19   0      388.67      360.60     58.52 o 
   0  20   0     1062.14     1030.62     69.75 o 
   1  20   0       99.78      127.76     18.86 o 
   2  20   0      506.72      535.40     35.46 o 
   3  20   0        0.12       -5.33      7.24 o 
   4  20   0      368.07      413.20     31.42 o 
   5  20   0      278.29      268.95     19.39 o 
   6  20   0      564.57      575.90     27.10 o 
   7  20   0      138.35      158.09     37.06 o 
   8  20   0      342.65      335.27     53.87 o 
   9  20   0      920.54      881.66     87.06 o 
   1  21   0      193.28      141.08     27.78 o 
   2  21   0      244.66      257.83     26.02 o 
   3  21   0     2395.56     2473.45     77.57 o 
   4  21   0       45.51       55.55     14.10 o 
   5  21   0     3157.59     3082.38     66.03 o 
   6  21   0       53.09       71.90     14.21 o 
   7  21   0     1912.94     1952.16    123.31 o 
   8  21   0      224.81      282.50     52.92 o 
   0  22   0     3299.42     3074.52    125.97 o 
   1  22   0      353.58      324.03     29.88 o 
   2  22   0     1363.56     1483.71     70.76 o 
   3  22   0      704.89      731.24     44.02 o 
   4  22   0     4289.07     4287.24    121.61 o 
   5  22   0       60.56       70.58     11.70 o 
   6  22   0     3232.06     2988.89    150.76 o 
   7  22   0        9.52       39.63     22.23 o 
   8  22   0     1263.34     1370.69    110.21 o 
   1  23   0     2138.93     1854.51     71.40 o 
   2  23   0      313.24      308.22     29.56 o 
   3  23   0      688.20      707.57     44.46 o 
   4  23   0      337.77      306.57     29.50 o 
   5  23   0     1321.52     1415.32     61.29 o 
   6  23   0      273.05      251.65     45.99 o 
   7  23   0      269.10      325.55     53.69 o 
   0  24   0      679.96      609.20     60.39 o 
   1  24   0        0.69       32.03     19.90 o 
   2  24   0     1677.49     1664.63     69.59 o 
   3  24   0       96.27       84.37     17.43 o 
   4  24   0       16.28       13.07     10.31 o 
   5  24   0      123.11      145.65     21.27 o 
   6  24   0        1.44       32.07     26.48 o 
   7  24   0      352.51      323.02     53.61 o 
   1  25   0     2651.18     2437.27     86.33 o 
   2  25   0      255.97      238.65     52.79 o 
   3  25   0     1450.56     1449.62     66.35 o 
   4  25   0        0.07        4.56      9.88 o 
   5  25   0       45.50       25.45     16.40 o 
   6  25   0       18.56       19.76     22.05 o 
   0  26   0     1849.44     1861.58    110.40 o 
   1  26   0      625.11      627.23     45.58 o 
   2  26   0     4029.79     3931.24    133.37 o 
   3  26   0       78.99      101.00     23.31 o 
   4  26   0     1171.20     1239.83     62.39 o 
   5  26   0       45.25       48.97     27.13 o 
   1  27   0      465.81      581.00    115.06 o 
   2  27   0      467.05      563.02     44.17 o 
   3  27   0      449.27      494.40     43.44 o 
   4  27   0       16.43        2.56     16.30 o 
   0  28   0        6.30       28.85     18.58 o 
   1  28   0      460.02      480.33     42.38 o 
   2  28   0       42.49       26.33     23.23 o 
   3  28   0      249.92      300.97     32.90 o 
   1  29   0      462.67      504.68     43.57 o 
   2  29   0      123.35      121.69     23.85 o 
   3  29   0      423.00      365.50     49.84 o 
   0  30   0     1401.18     1483.73    107.42 o 
   1  30   0        0.44       14.48     11.69 o 
 -13   0   1      280.69      323.90     57.98 o 
 -11   0   1        6.90       10.69     16.54 o 
  -9   0   1      217.61      177.85     22.66 o 
  -7   0   1      898.00      963.44     31.66 o 
  -5   0   1      542.67      598.64     23.05 o 
  -3   0   1   258417.89   248825.67   3144.47 o 
  -1   0   1     1228.06     1349.74     34.41 o 
   1   0   1    10900.48    10908.17     97.06 o 
   3   0   1     8931.04     8835.83     79.87 o 
   5   0   1     3824.36     3733.14     75.47 o 
   7   0   1       27.39       23.36     20.59 o 
   9   0   1      398.74      398.68     23.29 o 
  11   0   1      455.20      425.75     46.63 o 
 -12   1   1      794.84      715.14     55.81 o 
 -11   1   1      504.12      493.11     30.85 o 
 -10   1   1      471.05      485.00     28.42 o 
  -9   1   1     2295.50     2282.42     50.88 o 
  -8   1   1       73.00       62.86      8.82 o 
  -7   1   1     1118.35     1113.59     23.87 o 
  -6   1   1     4061.04     3924.80     38.36 o 
  -5   1   1     5370.81     5457.31     40.67 o 
  -4   1   1     2932.37     3112.43     26.82 o 
  -3   1   1    16516.60    16810.81     70.85 o 
  -2   1   1       91.90      170.04      9.24 o 
  -1   1   1     7582.81     7851.02     48.69 o 
   1   1   1      739.11      641.73     18.78 o 
   2   1   1     1174.61     1210.44     21.77 o 
   3   1   1     5036.11     5074.66     59.60 o 
   4   1   1    11377.52    11608.78     73.87 o 
   5   1   1     4045.04     3936.79     55.88 o 
   6   1   1      920.88      828.14     30.93 o 
   7   1   1      944.68      939.37     26.20 o 
   8   1   1      457.23      522.85     20.84 o 
   9   1   1      970.80      955.18     27.24 o 
  10   1   1      545.03      571.83     35.87 o 
  11   1   1      374.38      378.69     26.93 o 
  12   1   1      212.53      197.57     29.61 o 
 -12   2   1      467.88      478.16     45.85 o 
 -11   2   1      115.90      156.46     21.98 o 
 -10   2   1     4915.65     4894.10     78.46 o 
  -9   2   1      207.68      206.30     16.64 o 
  -8   2   1     3759.18     3761.64     43.37 o 
  -7   2   1     1244.19     1293.64     23.94 o 
  -6   2   1     1662.15     1739.20     24.97 o 
  -5   2   1     2576.00     2675.86     26.40 o 
  -4   2   1    17331.08    16867.47     57.17 o 
  -3   2   1    29544.26    30834.72    163.42 o 
  -2   2   1    21925.53    21399.38     92.78 o 
  -1   2   1      826.38      819.82     20.44 o 
   0   2   1    10555.49    10576.93     82.51 o 
   1   2   1     2593.47     2577.50     50.39 o 
   2   2   1     2468.15     2381.16     31.77 o 
   3   2   1     1256.86     1284.31     26.60 o 
   4   2   1     2332.02     2234.86     32.12 o 
   5   2   1      525.54      569.59     21.19 o 
   6   2   1     4361.05     4273.84     51.91 o 
   7   2   1      818.12      811.23     22.10 o 
   8   2   1        9.54        5.83      5.66 o 
   9   2   1       88.15       81.47      7.89 o 
  10   2   1     3650.31     3696.95     83.28 o 
  11   2   1       20.88       20.99      8.74 o 
  12   2   1      292.98      230.12     45.27 o 
 -12   3   1      174.82      141.47     34.55 o 
 -11   3   1      339.75      365.32     32.19 o 
 -10   3   1      282.22      269.38     18.79 o 
  -9   3   1     8110.42     8185.22     85.45 o 
  -8   3   1      475.45      550.31     20.33 o 
  -7   3   1      776.42      806.42     18.56 o 
  -6   3   1       25.58       29.66      3.89 o 
  -5   3   1     1384.85     1309.21     17.88 o 
  -4   3   1      628.82      554.11     10.16 o 
  -3   3   1       62.45       65.88      8.25 o 
  -2   3   1      225.85      243.11      9.15 o 
  -1   3   1     6118.14     5921.09     32.85 o 
   0   3   1     4141.31     4248.79     57.24 o 
   1   3   1    25859.33    26434.94    170.74 o 
   2   3   1     3012.96     3078.42     30.21 o 
   3   3   1      922.79      830.71     16.17 o 
   4   3   1      458.60      470.48     12.98 o 
   5   3   1     6977.00     7173.44     64.15 o 
   6   3   1        3.17        5.90      3.25 o 
   7   3   1       16.55       11.19      4.19 o 
   8   3   1     4445.65     4334.14     54.88 o 
   9   3   1      175.47      173.94     12.48 o 
  10   3   1      927.22      952.84     39.54 o 
  11   3   1      856.51      950.07     54.27 o 
  12   3   1      460.23      443.85     60.46 o 
 -12   4   1       37.58       35.86     17.62 o 
 -11   4   1        2.24       13.17     10.33 o 
 -10   4   1      364.04      367.38     20.43 o 
  -9   4   1       79.40       97.23      9.80 o 
  -8   4   1     1805.38     1895.09     34.55 o 
  -7   4   1       15.47       11.90      5.13 o 
  -6   4   1      611.32      572.70     13.40 o 
  -5   4   1     1209.40     1109.42     16.98 o 
  -4   4   1      731.12      700.38     19.64 o 
  -3   4   1      324.81      308.06     10.87 o 
  -2   4   1       34.30       63.20      6.05 o 
  -1   4   1     6518.21     6342.97     46.81 o 
   0   4   1     2505.57     2581.74     49.17 o 
   1   4   1        5.91        3.62      4.47 o 
   2   4   1     4320.43     4375.98     35.68 o 
   3   4   1     1096.81     1033.99     16.71 o 
   4   4   1        0.55        6.09      2.20 o 
   5   4   1      889.26      843.81     20.04 o 
   6   4   1      818.92      831.13     19.17 o 
   7   4   1      214.97      214.87     11.58 o 
   8   4   1        8.70       10.78      3.36 o 
   9   4   1     5280.55     5410.50     64.65 o 
  10   4   1     2634.34     2679.40     68.36 o 
  11   4   1      303.03      282.27     30.80 o 
  12   4   1      256.23      283.32     47.93 o 
 -12   5   1      131.54       74.35     28.83 o 
 -11   5   1      123.91      136.52     38.39 o 
 -10   5   1      577.34      553.39     38.91 o 
  -9   5   1      541.58      556.88     29.98 o 
  -8   5   1        0.51        6.65      7.28 o 
  -7   5   1     4151.83     4031.36     72.84 o 
  -6   5   1     5540.40     5176.83    155.05 o 
  -5   5   1     8208.89     8268.92     86.40 o 
  -4   5   1      730.24      724.82     20.39 o 
  -3   5   1    11138.62    11324.42     66.85 o 
  -2   5   1     1980.13     2097.67     33.01 o 
  -1   5   1      419.06      476.23     13.98 o 
   0   5   1    26498.57    26557.29    171.85 o 
   1   5   1     6001.96     6177.24     94.94 o 
   2   5   1       79.09       89.69     23.27 o 
   3   5   1      234.90      269.22      9.16 o 
   4   5   1    11504.70    11654.15     64.90 o 
   5   5   1     8834.84     8823.96     66.49 o 
   6   5   1     1900.03     2002.10     29.47 o 
   7   5   1     1777.97     1904.24     33.04 o 
   8   5   1      838.16      780.94     21.25 o 
   9   5   1      773.01      822.29     27.69 o 
  10   5   1      622.31      681.40     46.72 o 
  11   5   1      378.75      372.94     35.40 o 
  12   5   1       31.80       25.93     11.10 o 
 -12   6   1      517.20      544.94     69.99 o 
 -11   6   1     1850.15     1714.14     72.78 o 
 -10   6   1      140.04      144.21     31.18 o 
  -9   6   1       52.67       29.77      8.68 o 
  -8   6   1     2350.43     2538.47     75.45 o 
  -7   6   1      254.36      248.29     21.40 o 
  -6   6   1     6068.39     5908.22     93.61 o 
  -5   6   1      400.76      397.13     18.68 o 
  -4   6   1    11810.73    11308.04     77.43 o 
  -3   6   1     1227.69     1188.14     17.62 o 
  -2   6   1       83.58       74.99      5.92 o 
  -1   6   1       34.95       43.03      5.18 o 
   0   6   1     4956.38     4811.99     82.05 o 
   1   6   1     1586.96     1654.29     52.57 o 
   2   6   1     1691.25     1681.01     36.04 o 
   3   6   1        1.05        4.24      3.14 o 
   4   6   1     4358.91     4240.30     45.47 o 
   5   6   1     3591.22     3968.62     41.98 o 
   6   6   1     4188.73     3997.72     59.80 o 
   7   6   1       55.64       49.24      6.27 o 
   8   6   1     1654.43     1605.34     33.70 o 
   9   6   1      134.81      107.27     19.20 o 
  10   6   1     1468.08     1426.28     64.36 o 
  11   6   1       66.53       61.19     15.81 o 
  12   6   1       21.06       10.12     11.28 o 
 -12   7   1      256.88      263.01     50.54 o 
 -11   7   1       10.17        2.65      9.74 o 
 -10   7   1      175.33      121.27     19.59 o 
  -9   7   1     2164.48     2198.45     59.99 o 
  -8   7   1        6.08        5.39      9.59 o 
  -7   7   1     1762.37     1774.55     60.96 o 
  -6   7   1      105.05       98.37     13.02 o 
  -5   7   1    12851.89    12850.19    123.19 o 
  -4   7   1      691.36      689.04     17.51 o 
  -3   7   1    11031.48    10895.87     62.77 o 
  -2   7   1     2202.38     2188.57     44.74 o 
  -1   7   1     1128.12     1337.45     40.53 o 
   0   7   1       25.20       45.51      6.65 o 
   1   7   1     1824.06     1564.91     54.12 o 
   2   7   1     1669.27     1746.78     52.73 o 
   3   7   1      324.57      275.16      9.65 o 
   4   7   1        3.09        2.61      3.33 o 
   5   7   1    15441.18    15159.37     82.60 o 
   6   7   1      591.82      593.94     28.33 o 
   7   7   1     1716.95     1645.72     34.61 o 
   8   7   1      398.83      452.21     19.55 o 
   9   7   1     3636.92     3632.63     67.68 o 
  10   7   1      626.78      619.49     42.90 o 
  11   7   1      474.71      455.30     39.79 o 
  12   7   1        7.62       -5.68     13.52 o 
 -12   8   1      279.46      265.90     32.77 o 
 -11   8   1      701.45      650.75     47.20 o 
 -10   8   1       32.96       28.82     12.71 o 
  -9   8   1        3.44       -8.21      9.47 o 
  -8   8   1      737.92      807.99     44.61 o 
  -7   8   1      203.36      175.46     30.89 o 
  -6   8   1     1651.72     1695.02     51.98 o 
  -5   8   1      158.88      141.57      5.67 o 
  -4   8   1     6440.29     6011.42     80.48 o 
  -3   8   1       42.84       48.21      5.14 o 
  -2   8   1      258.36      256.05     14.42 o 
  -1   8   1     1180.27     1163.21     40.84 o 
   0   8   1     5380.93     5412.72    136.07 o 
   1   8   1     1078.73     1220.19     50.43 o 
   2   8   1      962.46     1029.17     31.94 o 
   3   8   1       12.80       12.77      3.21 o 
   4   8   1      505.04      460.11     17.41 o 
   5   8   1     1222.71     1264.50     35.26 o 
   6   8   1     4118.52     4098.45     50.89 o 
   7   8   1      611.09      604.77     21.10 o 
   8   8   1       15.49       16.09      5.50 o 
   9   8   1      789.42      823.99     34.88 o 
  10   8   1      246.64      247.74     54.40 o 
  11   8   1       39.95       36.25     16.91 o 
  12   8   1      142.99      120.64     22.04 o 
 -12   9   1        1.94       29.09     15.22 o 
 -11   9   1      441.73      443.45     40.73 o 
 -10   9   1      238.38      188.08     25.77 o 
  -9   9   1      109.62      103.00     18.75 o 
  -8   9   1     1121.94     1096.59     53.22 o 
  -7   9   1      323.41      398.99     30.71 o 
  -6   9   1     1354.60     1317.86     46.85 o 
  -5   9   1      184.51      168.14      6.92 o 
  -4   9   1      983.31      832.41     28.12 o 
  -3   9   1      348.10      397.55     14.14 o 
  -2   9   1     2002.02     1899.45     41.31 o 
  -1   9   1     3627.83     3675.28     77.96 o 
   0   9   1     6123.97     6312.39     78.59 o 
   1   9   1      516.90      500.07     33.93 o 
   2   9   1        8.28        9.84      9.05 o 
   3   9   1     1265.01     1183.13     24.99 o 
   4   9   1     2016.74     1803.34     27.01 o 
   5   9   1     1299.64     1363.27     37.59 o 
   6   9   1      390.50      369.82     20.24 o 
   7   9   1      309.93      295.18     22.25 o 
   8   9   1     3564.56     3515.32     77.81 o 
   9   9   1      501.19      472.00     36.94 o 
  10   9   1     2470.75     2523.29     88.73 o 
  11   9   1      203.12      211.04     28.00 o 
  12   9   1       74.01       75.64     21.40 o 
 -12  10   1      410.37      376.29     38.94 o 
 -11  10   1      366.61      319.01     34.12 o 
 -10  10   1     1143.10     1208.45     62.72 o 
  -9  10   1       42.14       55.81     15.80 o 
  -8  10   1     1496.61     1568.48     71.57 o 
  -7  10   1      703.36      732.81     42.02 o 
  -6  10   1      600.76      539.07     17.91 o 
  -5  10   1      118.78      123.13      6.77 o 
  -4  10   1     2724.53     2743.71     38.11 o 
  -3  10   1      573.23      664.25     21.43 o 
  -2  10   1    10655.62    10584.40    103.45 o 
  -1  10   1     2414.91     2224.56     48.87 o 
   0  10   1     2020.21     1764.16     43.86 o 
   1  10   1      161.90      207.42     24.79 o 
   2  10   1     1695.88     1393.29     63.06 o 
   3  10   1      711.25      730.69     33.26 o 
   4  10   1     5130.69     5018.33     56.85 o 
   5  10   1     3376.61     3124.62    110.21 o 
   6  10   1     2436.47     2353.04     51.72 o 
   7  10   1     1242.12     1276.14    106.67 o 
   8  10   1      742.80      717.76     29.40 o 
   9  10   1     3107.52     3252.84     96.14 o 
  10  10   1      758.53      776.55     50.21 o 
  11  10   1       13.98       21.87     15.06 o 
  12  10   1      336.72      381.58     38.31 o 
 -12  11   1        2.23        0.05     11.56 o 
 -11  11   1      514.06      508.29     43.99 o 
 -10  11   1        0.02       -5.35     12.43 o 
  -9  11   1     4331.10     4327.56    148.30 o 
  -8  11   1     3263.60     3302.38    138.12 o 
  -7  11   1     3741.95     3944.58    135.43 o 
  -6  11   1      170.81      186.26      7.51 o 
  -5  11   1    16773.28    16629.11     80.48 o 
  -4  11   1     5603.90     6098.73     59.87 o 
  -3  11   1     4805.34     4736.30    100.94 o 
  -2  11   1     9556.51    10034.44    106.49 o 
  -1  11   1     2472.19     2374.45     56.31 o 
   0  11   1      500.54      657.05     40.45 o 
   1  11   1     8442.62     8340.74    106.68 o 
   2  11   1     1550.96     1428.51     66.46 o 
   3  11   1     1629.21     1596.90     48.27 o 
   4  11   1       14.91       19.13      5.29 o 
   5  11   1     1995.72     2003.93     45.77 o 
   6  11   1      555.24      518.97     34.78 o 
   7  11   1      639.18      613.13     31.66 o 
   8  11   1      307.45      302.32     19.65 o 
   9  11   1     1016.51     1022.52     55.54 o 
  10  11   1      103.76      107.53     21.96 o 
  11  11   1      544.85      551.66     45.16 o 
 -11  12   1      184.93      175.94     36.38 o 
 -10  12   1      495.05      511.09     58.64 o 
  -9  12   1       33.93       50.79     21.34 o 
  -8  12   1     1154.46     1080.31     76.26 o 
  -7  12   1      897.05      810.57     63.65 o 
  -6  12   1      233.90      214.81      8.97 o 
  -5  12   1        3.96        0.18      3.85 o 
  -4  12   1     8465.86     8516.28     74.69 o 
  -3  12   1     2004.40     2295.75     45.50 o 
  -2  12   1       53.82      113.34     13.16 o 
  -1  12   1       76.43       89.97     11.96 o 
   0  12   1    13362.91    14000.06    191.18 o 
   1  12   1     6421.56     3399.66   3316.69 o 
   2  12   1     1615.64     1651.02     73.31 o 
   3  12   1     6447.59     6387.13     99.53 o 
   4  12   1     2165.12     2179.47     47.49 o 
   5  12   1     1611.35     1680.16     38.77 o 
   6  12   1     2408.01     2390.89     65.14 o 
   7  12   1       55.61       50.67     10.51 o 
   8  12   1       11.73       19.10      7.94 o 
   9  12   1       95.00      103.02     28.13 o 
  10  12   1      610.65      589.64     64.17 o 
  11  12   1      357.66      392.77     55.74 o 
 -11  13   1     1349.49     1313.19     98.04 o 
 -10  13   1       21.02       36.98     21.86 o 
  -9  13   1       13.15       -2.27     19.10 o 
  -8  13   1      707.05      603.75     59.93 o 
  -7  13   1      289.87      264.17     23.55 o 
  -6  13   1     1088.57     1124.82     27.60 o 
  -5  13   1      455.58      443.34     17.50 o 
  -4  13   1      780.88      824.64     24.51 o 
  -3  13   1     2003.37     2043.12     44.93 o 
  -2  13   1     1141.98     1353.12     45.46 o 
  -1  13   1      758.34      737.59     32.58 o 
   0  13   1      549.32      486.53     37.81 o 
   1  13   1      666.70      851.38     52.17 o 
   2  13   1     2472.54     2364.72     91.43 o 
   3  13   1      525.83      531.03     30.07 o 
   4  13   1     7413.27     7299.40     77.10 o 
   5  13   1     1141.35     1089.45     26.36 o 
   6  13   1     2736.66     2598.20     69.75 o 
   7  13   1      466.77      456.64     28.95 o 
   8  13   1     1490.94     1519.61     96.37 o 
   9  13   1       26.41        0.99     16.07 o 
  10  13   1     1326.05     1338.68    100.96 o 
  11  13   1       34.69       -8.58     20.42 o 
 -11  14   1      219.53      225.84     43.57 o 
 -10  14   1      674.25      703.43     71.40 o 
  -9  14   1        8.67       19.27     17.14 o 
  -8  14   1     2155.94     2240.69    115.17 o 
  -7  14   1      199.10      197.33      7.99 o 
  -6  14   1      852.23      870.08     20.72 o 
  -5  14   1     1487.13     1550.34     34.09 o 
  -4  14   1      736.16      751.71     27.78 o 
  -3  14   1       13.33        1.98      4.59 o 
  -2  14   1     4466.56     4409.43     81.20 o 
  -1  14   1      297.03      324.65     22.75 o 
   0  14   1     5606.06     5648.83    128.56 o 
   1  14   1      188.32      181.26     26.20 o 
   2  14   1     4206.78     4294.79    126.82 o 
   3  14   1     2546.01     2454.82    101.77 o 
   4  14   1     2803.58     2809.00     65.98 o 
   5  14   1     3031.51     2929.14     44.47 o 
   6  14   1      543.18      533.57     33.12 o 
   7  14   1      630.31      629.59     35.12 o 
   8  14   1      308.75      258.55     41.12 o 
   9  14   1      280.13      260.34     45.40 o 
  10  14   1       80.52       71.17     28.55 o 
  11  14   1       80.84       59.47     24.68 o 
 -11  15   1      218.99      284.32     49.19 o 
 -10  15   1     2227.28     2216.58    128.44 o 
  -9  15   1     2890.87     2944.44    141.78 o 
  -8  15   1      542.73      516.71     57.84 o 
  -7  15   1     4497.32     4412.92     87.02 o 
  -6  15   1      184.92      180.03     11.35 o 
  -5  15   1      541.40      568.68     21.63 o 
  -4  15   1      442.87      438.84     19.39 o 
  -3  15   1     3546.91     3545.25     74.49 o 
  -2  15   1      880.75      809.53     36.78 o 
  -1  15   1     6569.20     6609.39    105.18 o 
   0  15   1      130.81      145.69     17.34 o 
   1  15   1     7786.64     7853.71    168.10 o 
   2  15   1      735.00      691.26     53.08 o 
   3  15   1     5181.11     5171.56    135.47 o 
   4  15   1     2250.04     2288.24     50.96 o 
   5  15   1     5289.93     5178.45     76.10 o 
   6  15   1        3.76        8.09      6.34 o 
   7  15   1       10.98       12.13     14.67 o 
   8  15   1       29.71       39.91     21.05 o 
   9  15   1     2372.83     2530.24    136.02 o 
  10  15   1      452.60      514.57     65.92 o 
  11  15   1      708.21      748.14     81.06 o 
 -11  16   1        1.24       11.34     22.85 o 
 -10  16   1      787.06      815.35     79.29 o 
  -9  16   1      356.01      370.41     52.20 o 
  -8  16   1      566.51      605.09     63.83 o 
  -7  16   1      346.16      381.27     17.29 o 
  -6  16   1       67.39       62.87      9.47 o 
  -5  16   1      235.58      212.50     14.86 o 
  -4  16   1     1164.43     1110.25     31.87 o 
  -3  16   1      791.30      771.19     36.28 o 
  -2  16   1      611.55      633.71     56.49 o 
  -1  16   1        3.67        0.06      6.23 o 
   0  16   1     7478.34     7450.21    115.52 o 
   1  16   1      564.35      576.26     33.38 o 
   2  16   1     3819.86     3732.54    125.66 o 
   3  16   1      108.20      104.92     16.61 o 
   4  16   1       19.74       18.65      5.45 o 
   5  16   1     1571.41     1531.78     46.71 o 
   6  16   1       64.54       65.40     10.65 o 
   7  16   1      187.25      173.26     34.67 o 
   8  16   1     1788.29     1739.48    109.64 o 
   9  16   1       21.02       16.03     17.32 o 
  10  16   1     7316.85     7276.46    244.57 o 
 -10  17   1      329.86      284.87     48.23 o 
  -9  17   1     1953.62     1945.21    121.22 o 
  -8  17   1        0.88       -1.28     14.96 o 
  -7  17   1      858.04      881.38     45.56 o 
  -6  17   1      474.36      482.60     18.92 o 
  -5  17   1      157.94      128.78     12.37 o 
  -4  17   1      407.19      425.87     27.25 o 
  -3  17   1       50.50       48.76     16.82 o 
  -2  17   1      182.98      177.64     18.56 o 
  -1  17   1       18.13       26.76      8.39 o 
   0  17   1      608.40      552.04     32.95 o 
   1  17   1     3305.68     3183.30     79.37 o 
   2  17   1      706.40      706.66     55.55 o 
   3  17   1     2037.66     2066.01    100.26 o 
   4  17   1     4826.44     4707.42    110.82 o 
   5  17   1      520.60      519.82     23.69 o 
   6  17   1     6534.23     6509.43    100.43 o 
   7  17   1      154.42      192.19     37.36 o 
   8  17   1      151.51      153.24     36.55 o 
   9  17   1        2.46        5.86     19.56 o 
  10  17   1       87.32      123.51     37.70 o 
 -10  18   1      423.42      457.90     62.56 o 
  -9  18   1      505.27      476.95     61.37 o 
  -8  18   1      306.65      336.35     51.15 o 
  -7  18   1       76.16       55.25     13.86 o 
  -6  18   1     1669.95     1728.06     54.86 o 
  -5  18   1      552.33      540.85     25.99 o 
  -4  18   1     1200.23     1209.60     66.90 o 
  -3  18   1       39.16       50.41     11.23 o 
  -2  18   1     1487.37     1461.33     54.19 o 
  -1  18   1     2088.87     2010.77     64.37 o 
   0  18   1        6.62       10.16      9.56 o 
   1  18   1      741.32      742.68     39.65 o 
   2  18   1     1082.48     1079.81     48.08 o 
   3  18   1     2069.83     1989.08     65.38 o 
   4  18   1     3013.19     2943.50     82.32 o 
   5  18   1      681.44      685.14     28.12 o 
   6  18   1       21.22       20.59      5.46 o 
   7  18   1      324.12      378.93     53.50 o 
   8  18   1     3515.80     3326.67    158.86 o 
   9  18   1       13.07       38.22     24.60 o 
  10  18   1     1084.02     1040.91     95.57 o 
 -10  19   1        5.96       -5.31     19.21 o 
  -9  19   1     1138.25     1077.14     92.71 o 
  -8  19   1      129.70       96.14     29.66 o 
  -7  19   1     2952.19     2954.90     87.45 o 
  -6  19   1      665.98      676.33     28.85 o 
  -5  19   1     4662.59     4682.77     78.33 o 
  -4  19   1       19.90        8.30      6.42 o 
  -3  19   1     2731.34     2774.84    198.91 o 
  -2  19   1      100.66      103.56     16.49 o 
  -1  19   1      805.78      763.05     53.79 o 
   0  19   1      272.10      310.26     48.32 o 
   1  19   1       61.08       75.60     14.44 o 
   2  19   1      553.27      528.85     34.97 o 
   3  19   1     1559.38     1495.82     58.53 o 
   4  19   1      748.18      783.03     27.86 o 
   5  19   1     1075.90     1059.94     35.98 o 
   6  19   1      631.54      692.58     69.76 o 
   7  19   1     2937.02     2921.88     88.36 o 
   8  19   1      430.14      366.97     55.29 o 
   9  19   1      404.20      365.58     58.41 o 
  -9  20   1       62.90       45.20     25.66 o 
  -8  20   1     1485.00     1550.43    111.08 o 
  -7  20   1       68.88       95.30     27.94 o 
  -6  20   1     1307.39     1434.20     43.04 o 
  -5  20   1       11.80       17.78      6.44 o 
  -4  20   1      847.67      896.62     44.52 o 
  -3  20   1     2775.58     2716.52     89.77 o 
  -2  20   1     2085.83     2083.03     69.07 o 
  -1  20   1        5.14        2.52      8.67 o 
   0  20   1      928.45      913.34     54.56 o 
   1  20   1      308.92      318.00     28.21 o 
   2  20   1      632.88      602.83     38.57 o 
   3  20   1        9.67       11.42     16.65 o 
   4  20   1     1788.41     1767.57     43.01 o 
   5  20   1       33.03       42.80     11.38 o 
   6  20   1     2358.73     2382.09     75.71 o 
   7  20   1     1411.46     1437.17    105.62 o 
   8  20   1       34.42       39.21     26.20 o 
   9  20   1       44.25       35.30     19.26 o 
  -9  21   1      471.68      505.19     67.96 o 
  -8  21   1       38.69       75.88     29.50 o 
  -7  21   1      153.04      144.90     34.79 o 
  -6  21   1       62.34       57.57     13.98 o 
  -5  21   1     1015.25     1019.42     39.82 o 
  -4  21   1     4239.90     4330.03    100.05 o 
  -3  21   1      568.94      607.35     46.22 o 
  -2  21   1     6382.37     6154.14    147.84 o 
  -1  21   1      106.25       88.85     16.42 o 
   0  21   1      457.01      485.22     35.52 o 
   1  21   1       30.92       13.38     10.70 o 
   2  21   1       37.16       77.15     15.68 o 
   3  21   1        6.78       11.28      8.48 o 
   4  21   1        3.29       15.54      9.17 o 
   5  21   1      780.99      745.36     43.74 o 
   6  21   1     1252.84     1278.87     85.23 o 
   7  21   1       33.04       34.74     20.56 o 
   8  21   1     1106.50     1134.83     98.81 o 
  -8  22   1      118.15      103.08     33.75 o 
  -7  22   1      196.88      205.81     42.29 o 
  -6  22   1      793.38      850.42     79.88 o 
  -5  22   1       10.88       12.46      6.64 o 
  -4  22   1      267.74      240.12     41.06 o 
  -3  22   1        3.16       14.46     10.58 o 
  -2  22   1      888.78      843.22     50.38 o 
  -1  22   1     1187.45     1200.73     55.91 o 
   0  22   1        3.34        9.70     10.70 o 
   1  22   1        3.31        6.92      8.92 o 
   2  22   1      543.35      501.41     36.72 o 
   3  22   1       31.90       24.27     11.14 o 
   4  22   1       81.19       95.90     26.99 o 
   5  22   1      440.68      438.76     34.61 o 
   6  22   1       35.25       61.61     15.72 o 
   7  22   1     1592.07     1845.55    124.12 o 
   8  22   1      134.10       58.52     27.91 o 
  -7  23   1     2874.39     3083.74    160.68 o 
  -6  23   1       13.43       12.76     21.12 o 
  -5  23   1      552.40      637.23     32.84 o 
  -4  23   1      339.63      247.03     26.43 o 
  -3  23   1     1459.57     1450.74     90.89 o 
  -2  23   1        1.14       12.24     11.05 o 
  -1  23   1     1905.35     1877.18    161.45 o 
   0  23   1      144.92      160.29     21.99 o 
   1  23   1      180.31      224.76     30.95 o 
   2  23   1        9.68       20.71     10.09 o 
   3  23   1     2077.84     1970.17     74.65 o 
   4  23   1       26.07       36.17     12.53 o 
   5  23   1      386.50      399.97     33.99 o 
   6  23   1       24.50        2.18     15.44 o 
   7  23   1     1093.00     1121.98     98.83 o 
  -7  24   1      321.97      284.69     51.92 o 
  -6  24   1     1373.73     1412.43    107.12 o 
  -5  24   1       37.90       71.12     26.76 o 
  -4  24   1     2161.66     2074.20     76.00 o 
  -3  24   1       54.13       45.58     15.09 o 
  -2  24   1     2639.30     2772.86     89.15 o 
  -1  24   1      978.04     1113.36     77.63 o 
   0  24   1      697.25      807.35     48.99 o 
   1  24   1      183.88      197.14     25.01 o 
   2  24   1      977.43      998.93     64.17 o 
   3  24   1      326.63      364.15     33.83 o 
   4  24   1     1454.55     1436.70     65.40 o 
   5  24   1        0.53        2.91     12.64 o 
   6  24   1     1626.48     1611.82    115.96 o 
  -6  25   1        1.50        4.01     15.29 o 
  -5  25   1     1957.10     2068.67    129.18 o 
  -4  25   1       10.64       -4.59     15.62 o 
  -3  25   1      818.07      808.95     49.15 o 
  -2  25   1       27.99       13.78     12.15 o 
  -1  25   1        6.96       11.13     13.40 o 
   0  25   1      233.01      256.70     31.32 o 
   1  25   1      137.11      113.71     20.00 o 
   2  25   1     1618.17     1513.88     68.63 o 
   3  25   1       76.10       63.69     16.06 o 
   4  25   1      348.26      384.13     41.39 o 
   5  25   1      605.27      574.30     42.49 o 
   6  25   1      813.63      822.65     84.26 o 
  -5  26   1        1.55        9.66     18.28 o 
  -4  26   1      296.72      317.42     31.48 o 
  -3  26   1      118.00      161.03     24.35 o 
  -2  26   1      514.78      539.09     41.67 o 
  -1  26   1      219.75      263.18     30.98 o 
   0  26   1       97.48       88.94     17.68 o 
   1  26   1      461.74      451.60     58.30 o 
   2  26   1      412.51      419.13     37.42 o 
   3  26   1     1671.44     1834.19     99.16 o 
   4  26   1       91.99      141.14     22.32 o 
   5  26   1      933.35      979.35     90.77 o 
  -4  27   1       32.50       61.05     27.26 o 
  -3  27   1      605.35      599.31     44.82 o 
  -2  27   1       61.22       65.49     17.15 o 
  -1  27   1     2416.72     2626.92     94.47 o 
   0  27   1      341.53      315.29     46.30 o 
   1  27   1     1489.86     1584.80     73.40 o 
   2  27   1      256.77      283.40     32.78 o 
   3  27   1     2348.30     2508.88     92.38 o 
   4  27   1      280.72      267.30     30.85 o 
  -3  28   1       51.88       80.96     18.83 o 
  -2  28   1     2292.87     2348.36     90.98 o 
  -1  28   1       24.20       65.29     18.08 o 
   0  28   1     1689.31     1762.01     82.30 o 
   1  28   1        0.51       16.13     12.75 o 
   2  28   1     1155.90     1282.60     67.76 o 
   3  28   1       49.69       43.37     31.77 o 
   4  28   1       28.35       42.07     15.82 o 
  -3  29   1       74.99       60.17     23.91 o 
  -2  29   1      120.10      129.48     23.26 o 
  -1  29   1      574.95      586.15     78.66 o 
   0  29   1       94.14      142.98     31.46 o 
   1  29   1      753.00      697.99     51.55 o 
   2  29   1     2106.57     2173.46     89.81 o 
   3  29   1      130.45      181.07     36.67 o 
  -1  30   1        9.04       10.87     17.92 o 
   0  30   1      168.18      174.05     27.92 o 
 -12   0   2     1409.70     1433.48    113.81 o 
 -10   0   2     2619.51     2597.27     72.80 o 
  -8   0   2      878.92      866.21     31.98 o 
  -6   0   2    24298.23    26698.45    199.62 o 
  -4   0   2     2680.43     2650.84     44.72 o 
  -2   0   2      793.85      816.44     39.12 o 
   0   0   2     8311.23     8495.30     68.18 o 
   2   0   2    27758.24    27988.68    225.36 o 
   4   0   2      141.05      128.97     18.54 o 
   6   0   2       80.79       60.98      9.72 o 
   8   0   2      231.25      182.93     19.00 o 
  10   0   2     1221.06     1174.31     79.48 o 
  12   0   2      456.50      398.41     55.78 o 
 -12   1   2       16.67       19.60     20.67 o 
 -11   1   2      433.74      383.15     39.11 o 
 -10   1   2      494.34      520.09     25.26 o 
  -9   1   2     5257.97     5231.24     94.59 o 
  -8   1   2       50.44       44.97      5.95 o 
  -7   1   2      195.94      196.23     11.82 o 
  -6   1   2      507.69      649.26     22.05 o 
  -5   1   2      469.08      525.19     15.22 o 
  -4   1   2     4387.50     4374.47     66.56 o 
  -3   1   2     5649.54     5681.10    111.98 o 
  -2   1   2    52221.46    52884.14    176.64 o 
  -1   1   2     3126.77     3133.98     24.73 o 
   0   1   2     2267.16     2333.09     20.68 o 
   1   1   2    20153.88    21030.21    127.20 o 
   2   1   2     1603.90     1518.88     30.26 o 
   3   1   2      232.78      241.27     11.38 o 
   4   1   2     4983.34     4938.54     53.98 o 
   5   1   2      402.17      396.98     16.67 o 
   6   1   2     1224.81     1175.31     30.11 o 
   7   1   2       22.18       18.68      5.13 o 
   8   1   2      616.21      646.64     25.10 o 
   9   1   2        1.11        3.01      6.45 o 
  10   1   2     1376.69     1378.20     60.41 o 
  11   1   2      578.52      608.17     34.95 o 
  12   1   2       16.22        6.42     15.66 o 
 -12   2   2      181.60      164.99     28.50 o 
 -11   2   2      419.65      358.31     38.24 o 
 -10   2   2     1092.55     1064.30     33.85 o 
  -9   2   2     2565.53     2700.22     51.98 o 
  -8   2   2      377.49      394.75     16.92 o 
  -7   2   2      167.26      165.03     10.39 o 
  -6   2   2     6243.82     6845.37     67.10 o 
  -5   2   2     2477.88     2163.37     31.11 o 
  -4   2   2     1750.25     1820.61     32.15 o 
  -3   2   2     7173.10     7516.28    110.72 o 
  -2   2   2    11292.17    11795.86     67.88 o 
  -1   2   2    10224.77    10151.66     58.33 o 
   0   2   2      744.60      772.58     12.75 o 
   1   2   2    16987.49    16464.23    174.20 o 
   2   2   2    18734.49    19175.95    169.05 o 
   3   2   2     9608.15     9686.95     76.29 o 
   4   2   2      765.16      739.53     21.10 o 
   5   2   2    23429.68    23403.76    126.23 o 
   6   2   2       45.78       75.28      8.36 o 
   7   2   2     1013.85     1004.53     29.68 o 
   8   2   2       30.06       34.90      9.85 o 
   9   2   2     3204.88     3194.85     67.52 o 
  10   2   2      456.63      435.59     28.41 o 
  11   2   2      576.08      620.56     35.58 o 
  12   2   2       66.33       59.06     24.28 o 
 -12   3   2      522.37      453.42     51.39 o 
 -11   3   2       27.53       28.64     11.67 o 
 -10   3   2     1058.32     1096.78     80.28 o 
  -9   3   2       73.69       73.97      8.86 o 
  -8   3   2     1083.31     1083.73     26.68 o 
  -7   3   2     1291.51     1293.02     39.32 o 
  -6   3   2     6008.81     5878.05     56.41 o 
  -5   3   2     3505.47     3440.08     64.36 o 
  -4   3   2     4420.20     4348.80     57.02 o 
  -3   3   2     1469.00     1626.25     35.04 o 
  -2   3   2     1359.21     1531.22     18.46 o 
  -1   3   2     5524.27     5556.06     62.72 o 
   0   3   2     5582.60     5716.19     59.09 o 
   1   3   2     6423.18     6916.28    185.00 o 
   2   3   2       51.85       45.74      6.61 o 
   3   3   2      606.64      611.40     18.23 o 
   4   3   2    13513.94    13373.36     90.53 o 
   5   3   2     6077.34     6257.58     65.86 o 
   6   3   2     5092.14     5178.04     63.47 o 
   7   3   2      658.43      629.97     23.80 o 
   8   3   2      673.23      705.12     26.41 o 
   9   3   2      313.32      299.37     18.56 o 
  10   3   2     1804.25     1901.92     58.01 o 
  11   3   2      130.09      114.81     15.96 o 
  12   3   2      386.28      488.00     61.92 o 
 -12   4   2     1008.79      965.81     66.65 o 
 -11   4   2      292.49      293.41     46.07 o 
 -10   4   2     1016.58     1067.00     51.94 o 
  -9   4   2     1162.20     1117.88     51.15 o 
  -8   4   2     2839.05     2717.33     73.94 o 
  -7   4   2      682.41      688.79     30.54 o 
  -6   4   2      953.29      397.93    459.93 o 
  -5   4   2     2137.27     2116.10     57.16 o 
  -4   4   2    13599.72    13325.07    102.27 o 
  -3   4   2     2171.22     2285.11     42.07 o 
  -2   4   2      122.14      105.29      5.78 o 
  -1   4   2       10.65       32.56      3.79 o 
   0   4   2     4834.47     4585.37     42.55 o 
   1   4   2       52.87       22.44      4.06 o 
   2   4   2       85.91      125.82      7.13 o 
   3   4   2     4303.10     4563.00     45.41 o 
   4   4   2       47.97       33.41      6.14 o 
   5   4   2      310.68      235.96     11.58 o 
   6   4   2     5048.93     5125.46     49.41 o 
   7   4   2     2439.60     2457.79     40.08 o 
   8   4   2       62.03       65.88      7.73 o 
   9   4   2       22.07       21.02      6.10 o 
  10   4   2       32.94       27.24      9.21 o 
  11   4   2       74.92       49.32     32.60 o 
  12   4   2       34.39       31.71     20.39 o 
 -12   5   2      173.36      125.78     35.32 o 
 -11   5   2      167.47      157.98     23.00 o 
 -10   5   2       36.95       43.75     13.64 o 
  -9   5   2     3674.01     3672.38     82.86 o 
  -8   5   2       40.75       59.29     10.18 o 
  -7   5   2      492.13      500.27     44.64 o 
  -6   5   2      119.43       25.26     53.02 o 
  -5   5   2     3354.41     3399.99     56.61 o 
  -4   5   2     1510.80     1599.00     32.50 o 
  -3   5   2    10484.97    10643.49    115.03 o 
  -2   5   2     8278.20     8215.44     46.67 o 
  -1   5   2      177.93      237.14     11.30 o 
   0   5   2     8082.76     7962.39     75.12 o 
   1   5   2    22019.13    22083.44    194.56 o 
   2   5   2     3028.50     3222.06     58.99 o 
   3   5   2     3100.73     3116.83     56.43 o 
   4   5   2      123.63      103.98      6.01 o 
   5   5   2      606.63      548.72     14.67 o 
   6   5   2    12099.27    12641.89    108.71 o 
   7   5   2      894.37      889.33     23.98 o 
   8   5   2     6513.32     6415.27     76.67 o 
   9   5   2       59.44       24.52     15.91 o 
  10   5   2     1034.63     1043.31     42.66 o 
  11   5   2      147.97      169.86     66.90 o 
  12   5   2       22.83       11.46     16.13 o 
 -12   6   2        2.08       -5.41     19.98 o 
 -11   6   2      593.33      601.63     56.65 o 
 -10   6   2        8.21       -1.88      8.79 o 
  -9   6   2      363.63      362.28     25.04 o 
  -8   6   2      994.35      990.09     38.88 o 
  -7   6   2      162.79      164.33     18.93 o 
  -6   6   2      564.51      598.94     31.42 o 
  -5   6   2     6567.25     6458.14    106.38 o 
  -4   6   2       10.74       12.34      4.59 o 
  -3   6   2     9705.42     9137.69    176.77 o 
  -2   6   2     2516.84     2607.87     30.88 o 
  -1   6   2    35428.04    35399.85    146.36 o 
   0   6   2      334.67      331.54     16.25 o 
   1   6   2     6999.73     6969.48     60.33 o 
   2   6   2      867.60      884.85     30.60 o 
   3   6   2     2255.25     2317.74     38.06 o 
   4   6   2      350.49      336.53     14.56 o 
   5   6   2      724.49      750.35     17.89 o 
   6   6   2      334.36      329.64     13.75 o 
   7   6   2      359.44      335.85     16.22 o 
   8   6   2       95.24       90.43     10.53 o 
   9   6   2     3384.28     3307.22     57.01 o 
  10   6   2      105.55      119.65     20.66 o 
  11   6   2      559.64      547.47     42.86 o 
  12   6   2       55.28       34.72     14.31 o 
 -12   7   2       85.25      110.88     36.63 o 
 -11   7   2       47.69       46.88     17.60 o 
 -10   7   2     1485.05     1411.32     64.06 o 
  -9   7   2      228.76      232.85     20.44 o 
  -8   7   2      103.36       87.90     13.15 o 
  -7   7   2      271.16      323.90     27.40 o 
  -6   7   2     1046.66      980.75     40.89 o 
  -5   7   2      421.12      411.13     18.30 o 
  -4   7   2     8954.01     9025.68     93.51 o 
  -3   7   2      129.33      116.56      7.53 o 
  -2   7   2     2842.84     2771.25     35.03 o 
  -1   7   2     1221.17     1216.49     29.09 o 
   0   7   2    13902.66    13906.43    108.86 o 
   1   7   2      259.65      381.98     28.61 o 
   2   7   2      584.88      622.22     21.14 o 
   3   7   2     1274.71     1303.78     64.49 o 
   4   7   2     1393.96     1336.74     29.54 o 
   5   7   2     1025.75      904.92     21.03 o 
   6   7   2      223.33      342.23     13.31 o 
   7   7   2      730.55      790.28     24.37 o 
   8   7   2     2216.75     2190.76     47.78 o 
   9   7   2        3.21       16.35      6.77 o 
  10   7   2     4269.70     4287.93    113.03 o 
  11   7   2       33.37       23.94     11.98 o 
  12   7   2       98.34       65.04     15.36 o 
 -12   8   2      166.41      169.69     42.60 o 
 -11   8   2        7.71       12.27     15.94 o 
 -10   8   2       60.80       48.76     21.17 o 
  -9   8   2       18.80       36.40     10.97 o 
  -8   8   2      676.86      739.73     34.69 o 
  -7   8   2     1440.18     1379.77     55.80 o 
  -6   8   2     1283.14     1254.85     40.29 o 
  -5   8   2     1977.98     1935.36     47.03 o 
  -4   8   2     3348.72     3358.26     58.65 o 
  -3   8   2      128.06      120.70      7.61 o 
  -2   8   2       15.17       15.40      4.16 o 
  -1   8   2    10945.02    11101.12    203.11 o 
   0   8   2      423.26      547.67     23.02 o 
   1   8   2     2373.71     2442.35     74.88 o 
   2   8   2       32.02       40.03      6.66 o 
   3   8   2       40.93       55.88      6.92 o 
   4   8   2      163.10      206.10     18.68 o 
   5   8   2      916.37      987.54     28.37 o 
   6   8   2      863.72      846.25     27.21 o 
   7   8   2      191.37      176.06     12.50 o 
   8   8   2        2.31       -4.22      4.24 o 
   9   8   2     1299.42     1326.62     91.05 o 
  10   8   2       26.53       35.07     32.28 o 
  11   8   2       16.55       13.23     13.03 o 
  12   8   2       10.03        0.33     20.49 o 
 -12   9   2       80.01       87.86     30.44 o 
 -11   9   2       95.36       73.38     18.32 o 
 -10   9   2        0.65       11.78     11.64 o 
  -9   9   2     2417.24     2350.86     64.90 o 
  -8   9   2      960.79      974.43     50.62 o 
  -7   9   2     1008.49      967.99     38.07 o 
  -6   9   2      820.86      849.83     33.94 o 
  -5   9   2     1758.88     1646.74     44.43 o 
  -4   9   2       19.52        2.68      3.17 o 
  -3   9   2     7569.77     7783.74     77.10 o 
  -2   9   2      720.01      832.49     24.54 o 
  -1   9   2       80.07       70.47      8.24 o 
   0   9   2      406.64      463.32     22.23 o 
   1   9   2     2426.08     2376.93     53.51 o 
   2   9   2     3403.59     3509.00    100.01 o 
   3   9   2      712.68      785.75     68.25 o 
   4   9   2      111.74      106.30     14.58 o 
   5   9   2     6792.49     6547.43     88.71 o 
   6   9   2       18.72       15.62      6.17 o 
   7   9   2     2384.82     2288.28     65.19 o 
   8   9   2       34.62       32.12      8.45 o 
   9   9   2       20.10        4.33     18.99 o 
  10   9   2      185.59      165.71     23.95 o 
  11   9   2       82.57       89.43     19.18 o 
  12   9   2       57.97       95.96     33.85 o 
 -12  10   2       21.26       18.58     23.14 o 
 -11  10   2      349.69      382.91     38.02 o 
 -10  10   2        4.01        8.08     13.84 o 
  -9  10   2     1557.55     1552.00     72.32 o 
  -8  10   2      713.63      707.74     43.94 o 
  -7  10   2     1666.60     1640.22     50.02 o 
  -6  10   2      132.81      135.45     14.01 o 
  -5  10   2      404.11      356.29     21.27 o 
  -4  10   2     8343.82     8234.49     64.54 o 
  -3  10   2     7977.09     8621.90     71.26 o 
  -2  10   2     6918.07     7221.11    109.24 o 
  -1  10   2     5052.48     5444.74     73.52 o 
   0  10   2     1609.86     1695.19     58.50 o 
   1  10   2     2689.90     2417.15     56.34 o 
   2  10   2      746.46      823.95     50.21 o 
   3  10   2     1793.42     1717.23     44.76 o 
   4  10   2       68.73       72.23      8.99 o 
   5  10   2     2829.52     2749.31     58.81 o 
   6  10   2     4478.71     4357.91     90.50 o 
   7  10   2      700.08      711.77     37.54 o 
   8  10   2        4.95        7.99     17.75 o 
   9  10   2     1148.82     1124.14     56.77 o 
  10  10   2       70.27       90.38     30.09 o 
  11  10   2      113.44       86.07     18.33 o 
 -12  11   2       60.87       27.36     14.94 o 
 -11  11   2     1345.71     1276.48     69.28 o 
 -10  11   2      162.37      192.99     27.68 o 
  -9  11   2      136.83      174.32     33.42 o 
  -8  11   2      193.68      231.95     34.88 o 
  -7  11   2      594.66      699.42     71.90 o 
  -6  11   2     1096.17     1019.58     76.48 o 
  -5  11   2     2185.84     2248.86     70.30 o 
  -4  11   2     3654.09     3454.47     55.47 o 
  -3  11   2       43.87       49.34      9.88 o 
  -2  11   2     3018.59     3132.18     76.53 o 
  -1  11   2      457.72      392.15     35.17 o 
   0  11   2    10399.62    10353.62    113.66 o 
   1  11   2        3.61        9.69      5.87 o 
   2  11   2     4669.19     4415.99    119.29 o 
   3  11   2      128.18      104.24      6.78 o 
   4  11   2     8580.04     8043.50    103.38 o 
   5  11   2     1165.40     1047.34     37.47 o 
   6  11   2     3878.94     3719.27     86.29 o 
   7  11   2      169.81      196.50     20.99 o 
   8  11   2     1983.34     1924.00     62.92 o 
   9  11   2      610.51      603.18     42.67 o 
  10  11   2     2449.05     2468.69    128.74 o 
  11  11   2       40.88       26.93     20.55 o 
 -11  12   2       47.20       57.77     23.98 o 
 -10  12   2     1485.99     1428.72     94.32 o 
  -9  12   2      435.81      457.25     53.57 o 
  -8  12   2      697.43      728.28     62.81 o 
  -7  12   2      111.56      158.12     58.40 o 
  -6  12   2       10.21       15.03      8.38 o 
  -5  12   2     3551.50     3644.49     44.26 o 
  -4  12   2       22.47       16.22      3.80 o 
  -3  12   2      873.27     1077.91     31.36 o 
  -2  12   2     3527.06     3687.24     88.09 o 
  -1  12   2     1959.66     1884.86     47.81 o 
   0  12   2    10368.25    10359.50    118.82 o 
   1  12   2     5325.04     1493.96   2698.28 o 
   2  12   2     7448.23     7349.50    159.28 o 
   3  12   2      415.35      466.86     29.66 o 
   4  12   2      482.34      505.22     26.40 o 
   5  12   2     3826.74     3741.27     86.94 o 
   6  12   2      661.01      576.69     35.26 o 
   7  12   2       48.60       35.61     25.98 o 
   8  12   2        1.84        6.85      6.38 o 
   9  12   2     1683.83     1625.96    105.78 o 
  10  12   2      115.73       82.97     29.02 o 
  11  12   2      630.26      622.03     72.03 o 
 -11  13   2     2157.84     2200.18    125.58 o 
 -10  13   2       25.57       58.67     23.62 o 
  -9  13   2     4496.75     4686.98    168.60 o 
  -8  13   2       27.85       30.45     16.40 o 
  -7  13   2     2822.74     2902.48     83.12 o 
  -6  13   2     1087.72     1093.57     63.98 o 
  -5  13   2     2489.88     2608.86     42.67 o 
  -4  13   2       66.64       89.12      8.68 o 
  -3  13   2     1383.21     1263.92     35.67 o 
  -2  13   2     2507.64     2615.56     60.89 o 
  -1  13   2     5699.90     5717.11    122.38 o 
   0  13   2      348.63       85.47    147.65 o 
   1  13   2    11934.13    11517.93    194.80 o 
   2  13   2     4889.90     4845.66    132.43 o 
   3  13   2     2774.86     2787.10     65.53 o 
   4  13   2     1170.70     1205.64     38.16 o 
   5  13   2     1038.12     1068.51     47.90 o 
   6  13   2       91.99      103.43     36.26 o 
   7  13   2      787.94      790.25     42.07 o 
   8  13   2        3.82       15.53     14.39 o 
   9  13   2      153.58      131.36     32.23 o 
  10  13   2        3.79        1.63     22.08 o 
  11  13   2      408.27      355.50     55.63 o 
 -11  14   2       29.25       34.16     22.32 o 
 -10  14   2     1163.10     1257.09     93.60 o 
  -9  14   2     1279.22     1432.82     95.75 o 
  -8  14   2     2076.43     2119.47     73.54 o 
  -7  14   2     2076.32     2020.93     98.74 o 
  -6  14   2       54.38       58.60      5.20 o 
  -5  14   2     1107.44     1131.41     40.24 o 
  -4  14   2      654.54      593.80     22.12 o 
  -3  14   2       38.22       47.62      8.26 o 
  -2  14   2       61.14       89.48     16.93 o 
  -1  14   2      268.92      243.37     26.87 o 
   0  14   2     3121.23     3073.64     98.94 o 
   1  14   2      318.75      368.74     36.65 o 
   2  14   2     5606.21     5539.38    109.60 o 
   3  14   2     4840.01     4670.54     74.95 o 
   4  14   2      592.63      547.32     31.62 o 
   5  14   2     4049.60     3823.27     70.34 o 
   6  14   2       87.64      105.26     16.53 o 
   7  14   2     5139.72     5310.59    110.53 o 
   8  14   2       95.69      122.02     32.28 o 
   9  14   2      221.60      224.28     44.43 o 
  10  14   2      326.41      391.54     56.50 o 
  11  14   2      548.48      661.10     76.41 o 
 -11  15   2      644.08      691.17     73.49 o 
 -10  15   2       33.05       66.43     24.00 o 
  -9  15   2      337.60      336.71     48.30 o 
  -8  15   2     1577.37     1532.60     84.08 o 
  -7  15   2      216.21      241.63     25.46 o 
  -6  15   2     1613.27     1642.60     26.84 o 
  -5  15   2     1334.31     1325.91     35.42 o 
  -4  15   2     1808.18     1834.71     41.94 o 
  -3  15   2       80.08       98.80     11.70 o 
  -2  15   2      339.72      306.58     22.83 o 
  -1  15   2      505.08      479.48     39.10 o 
   0  15   2     1095.03     1054.08     60.25 o 
   1  15   2      787.83      736.62     37.46 o 
   2  15   2     2373.27     2328.36     69.14 o 
   3  15   2      435.13      432.79     43.23 o 
   4  15   2    10186.47     9760.21    201.57 o 
   5  15   2        0.86        2.28      5.93 o 
   6  15   2      230.80      226.36     24.54 o 
   7  15   2      446.16      442.85     50.39 o 
   8  15   2      937.36      892.16     80.18 o 
   9  15   2      400.33      385.80     56.72 o 
  10  15   2      418.58      391.31     59.91 o 
 -10  16   2     1619.02     1531.26    108.22 o 
  -9  16   2     1380.76     1353.56     97.71 o 
  -8  16   2      103.60      138.03     31.03 o 
  -7  16   2     1605.50     1646.70     65.17 o 
  -6  16   2     1124.01     1185.01     25.26 o 
  -5  16   2     3579.31     3537.49    106.98 o 
  -4  16   2      205.86      233.28     16.66 o 
  -3  16   2      295.15      265.67     21.56 o 
  -2  16   2     1668.39     1677.22     54.65 o 
  -1  16   2      308.19      255.12     22.23 o 
   0  16   2      147.45      170.00     26.58 o 
   1  16   2     3115.09     3172.01     80.12 o 
   2  16   2     1409.14     1464.88     67.91 o 
   3  16   2     6041.50     5921.78    107.33 o 
   4  16   2        3.29        4.99      3.07 o 
   5  16   2       14.44        7.92      6.64 o 
   6  16   2        2.88       -8.83      8.83 o 
   7  16   2     3135.46     3093.97    143.27 o 
   8  16   2     1827.03     1794.05    115.41 o 
   9  16   2      204.20      177.73     39.74 o 
  10  16   2      310.67      277.61     52.52 o 
 -10  17   2      544.41      579.40     68.71 o 
  -9  17   2     1076.21     1155.72     92.62 o 
  -8  17   2        2.54        9.86      9.26 o 
  -7  17   2     1624.47     1642.98     66.18 o 
  -6  17   2      308.33      290.77     13.73 o 
  -5  17   2     1424.27     1423.36     51.80 o 
  -4  17   2      212.82      198.29     16.23 o 
  -3  17   2      916.94      896.28     51.69 o 
  -2  17   2     1330.36     1442.27     54.13 o 
  -1  17   2      973.98     1006.41     45.14 o 
   0  17   2     1318.18     1285.89     71.51 o 
   1  17   2     4474.90     4506.36    138.79 o 
   2  17   2      716.28      695.31     57.37 o 
   3  17   2     4502.50     4488.78     96.81 o 
   4  17   2      963.77      891.75     27.26 o 
   5  17   2       15.31        4.19      7.47 o 
   6  17   2        3.89       29.67     11.61 o 
   7  17   2      268.94      277.62     45.11 o 
   8  17   2     1581.94     1591.00    110.77 o 
   9  17   2      158.34      195.45     42.82 o 
  10  17   2       56.14       -0.09     21.55 o 
 -10  18   2      381.93      490.30     64.41 o 
  -9  18   2       15.99       25.09     21.89 o 
  -8  18   2      911.66      919.00     51.53 o 
  -7  18   2        2.91       -8.45     10.04 o 
  -6  18   2       66.52       74.96     13.80 o 
  -5  18   2        3.17        2.12      7.12 o 
  -4  18   2     1588.73     1608.54     55.13 o 
  -3  18   2     5423.69     5306.40    102.14 o 
  -2  18   2      635.30      675.03     37.45 o 
  -1  18   2     1032.19     1095.08     48.12 o 
   0  18   2     2914.37     2883.05     78.73 o 
   1  18   2      760.07      724.32     57.97 o 
   2  18   2      446.53      530.02     52.05 o 
   3  18   2     2848.79     2766.46     78.77 o 
   4  18   2      431.20      448.06     38.87 o 
   5  18   2     2415.11     2451.87     62.74 o 
   6  18   2       47.15       44.29      9.88 o 
   7  18   2      639.72      456.94     59.18 o 
   8  18   2      397.92      395.86     58.23 o 
   9  18   2      422.78      439.36     62.81 o 
 -10  19   2       51.62       70.10     27.38 o 
  -9  19   2      395.60      368.26     56.86 o 
  -8  19   2      162.16      141.16     32.97 o 
  -7  19   2       13.90        9.09     12.83 o 
  -6  19   2      353.84      349.17     20.49 o 
  -5  19   2       15.42       12.53      9.62 o 
  -4  19   2     1314.88     1296.79     51.31 o 
  -3  19   2       57.65       93.22     15.62 o 
  -2  19   2     3553.59     3551.24     87.94 o 
  -1  19   2     1428.47     1359.19     55.43 o 
   0  19   2     2110.06     2117.63     69.86 o 
   1  19   2     1353.00     1244.46     77.04 o 
   2  19   2     2357.93     2358.97    109.69 o 
   3  19   2      223.06      225.87     24.18 o 
   4  19   2       29.27       30.68      6.68 o 
   5  19   2      298.35      294.45     63.76 o 
   6  19   2      658.56      648.74     68.89 o 
   7  19   2       56.08       40.83     21.54 o 
   8  19   2     1765.67     1806.62    122.44 o 
   9  19   2      117.42      101.26     35.68 o 
  -9  20   2      238.56      269.02     48.57 o 
  -8  20   2       31.48       35.39     22.84 o 
  -7  20   2      571.23      577.63     42.13 o 
  -6  20   2     2725.54     2674.29    172.40 o 
  -5  20   2      572.17      587.90     29.22 o 
  -4  20   2      134.80      149.43     19.30 o 
  -3  20   2     2705.69     2690.18     77.71 o 
  -2  20   2     1186.10     1114.50     51.14 o 
  -1  20   2     1488.25     1604.98     61.71 o 
   0  20   2       32.76       28.65     11.33 o 
   1  20   2     1052.59     1035.26     50.94 o 
   2  20   2      152.83      184.49     32.62 o 
   3  20   2      406.64      423.14     33.63 o 
   4  20   2      416.48      413.10     21.92 o 
   5  20   2     2711.04     2804.68    137.81 o 
   6  20   2        2.05       -7.22     16.50 o 
   7  20   2      962.86     1059.44     91.63 o 
   8  20   2      367.73      428.98     61.21 o 
  -9  21   2      289.15      347.39     56.03 o 
  -8  21   2       48.22       37.78     23.63 o 
  -7  21   2     2346.19     2469.23    138.60 o 
  -6  21   2        0.64       23.08     17.92 o 
  -5  21   2     3708.25     3695.91     74.76 o 
  -4  21   2      125.67      123.82     22.48 o 
  -3  21   2      852.72      960.53     47.76 o 
  -2  21   2      861.75      764.48     43.59 o 
  -1  21   2      213.41      303.60     27.84 o 
   0  21   2     1414.79     1494.22     62.01 o 
   1  21   2       40.45       57.14     14.57 o 
   2  21   2        3.55       10.34      8.07 o 
   3  21   2     1609.86     1623.88     70.15 o 
   4  21   2      372.79      355.23     21.21 o 
   5  21   2     1670.56     1714.48    110.86 o 
   6  21   2      284.66      254.39     45.73 o 
   7  21   2     1076.36     1235.74    100.96 o 
   8  21   2      238.15      237.16     47.70 o 
  -8  22   2       33.23       28.52     20.56 o 
  -7  22   2     1910.50     1898.51    122.18 o 
  -6  22   2      592.38      612.27     44.55 o 
  -5  22   2       27.87       25.76      8.61 o 
  -4  22   2     3050.32     3035.13    113.60 o 
  -3  22   2       50.27       45.26     12.89 o 
  -2  22   2      471.85      520.09     37.58 o 
  -1  22   2        7.09       10.38     12.53 o 
   0  22   2       19.61        9.56     11.06 o 
   1  22   2      571.86      550.15     57.90 o 
   2  22   2      261.68      266.19     32.04 o 
   3  22   2      934.91      951.15     51.96 o 
   4  22   2      417.21      499.76     38.11 o 
   5  22   2        2.06        7.41     14.73 o 
   6  22   2      536.51      530.27     65.37 o 
   7  22   2      578.78      623.77     73.65 o 
  -7  23   2       87.42       27.21     17.64 o 
  -6  23   2      331.06      368.88     56.23 o 
  -5  23   2      166.29      214.00     26.97 o 
  -4  23   2      594.41      628.59     40.96 o 
  -3  23   2      541.77      566.38     66.90 o 
  -2  23   2     2715.91     2706.45     86.07 o 
  -1  23   2        0.66        8.55     11.61 o 
   0  23   2      131.26      177.03     23.61 o 
   1  23   2       64.62       92.21     18.79 o 
   2  23   2     1665.86     1708.42     71.35 o 
   3  23   2        4.70       -1.09      9.65 o 
   4  23   2      403.67      399.61     53.19 o 
   5  23   2     1457.96     1527.54     68.41 o 
   6  23   2      669.72      762.81     48.81 o 
   7  23   2      365.96      386.22     61.45 o 
  -7  24   2       26.93        8.48     17.25 o 
  -6  24   2      100.06       65.15     29.10 o 
  -5  24   2       46.61       30.38     12.98 o 
  -4  24   2      684.71      678.85     50.42 o 
  -3  24   2     1951.49     1938.73     73.92 o 
  -2  24   2       33.63       60.52     33.26 o 
  -1  24   2     3165.81     2902.29     93.17 o 
   0  24   2      210.20      213.20     26.72 o 
   1  24   2     1855.09     1793.32     74.39 o 
   2  24   2       22.78       18.17     28.97 o 
   3  24   2      448.05      426.27     37.15 o 
   4  24   2      199.47      155.22     27.10 o 
   5  24   2      216.73      236.62     28.97 o 
   6  24   2      459.43      453.48     63.05 o 
  -6  25   2        1.11        1.90     15.04 o 
  -5  25   2       88.74       92.71     31.08 o 
  -4  25   2      651.90      690.66     44.60 o 
  -3  25   2      413.45      375.70     34.17 o 
  -2  25   2      484.81      505.66     51.31 o 
  -1  25   2     2245.76     2352.21     85.65 o 
   0  25   2      668.68      690.21     46.92 o 
   1  25   2      602.99      650.99     46.32 o 
   2  25   2       35.48       26.18     26.30 o 
   3  25   2     1028.64     1084.46     59.94 o 
   4  25   2      280.76      240.18     29.61 o 
   5  25   2       18.11        7.93      9.90 o 
  -5  26   2       10.66       -5.08     18.35 o 
  -4  26   2       25.56       48.87     22.31 o 
  -3  26   2       44.96       48.40     15.62 o 
  -2  26   2      727.33      754.85    103.03 o 
  -1  26   2      371.76      363.34     35.47 o 
   0  26   2     1672.30     1571.16     72.17 o 
   1  26   2       18.95       36.42     14.64 o 
   2  26   2      821.80      818.06     52.97 o 
   3  26   2      794.24      803.16     74.36 o 
   4  26   2      628.13      637.05     47.37 o 
   5  26   2       63.16       44.78     13.92 o 
  -4  27   2       39.94       38.24     23.33 o 
  -3  27   2      345.54      381.04     35.79 o 
  -2  27   2      141.27      152.15     23.82 o 
  -1  27   2      386.50      398.36     38.03 o 
   0  27   2        5.34        8.67     12.68 o 
   1  27   2      293.65      274.26     33.20 o 
   2  27   2     2767.96     2866.18    101.41 o 
   3  27   2      207.16      251.29     51.06 o 
   4  27   2      867.60      859.74     56.27 o 
  -3  28   2      233.07      278.97     32.01 o 
  -2  28   2       31.15       28.00     22.38 o 
  -1  28   2      256.28      275.66     32.47 o 
   0  28   2        1.08       11.90     21.78 o 
   1  28   2     2357.18     2526.72     96.52 o 
   2  28   2      310.42      402.11     61.03 o 
   3  28   2     2511.83     2520.29     97.22 o 
   4  28   2        4.07       35.56     24.19 o 
  -2  29   2       50.22       73.97     24.11 o 
  -1  29   2     2007.81     2191.17     90.45 o 
   0  29   2      175.14      176.18     27.47 o 
   1  29   2      347.82      412.67     40.92 o 
   2  29   2      471.38      516.78     45.58 o 
 -11   0   3      718.52      625.55     73.42 o 
  -9   0   3    15418.34    15762.67    157.42 o 
  -7   0   3     2274.08     2342.90     48.84 o 
  -5   0   3    17657.77    10037.12   8403.69 o 
  -3   0   3     8613.88     8631.16    152.90 o 
  -1   0   3     3382.66     3508.07     38.64 o 
   1   0   3    55284.62    55441.31    353.28 o 
   3   0   3    18188.18    18439.17    156.13 o 
   5   0   3    22488.05    22588.13    192.93 o 
   7   0   3     1340.84     1338.58     52.45 o 
   9   0   3      307.05      348.23     45.39 o 
  11   0   3     1130.06     1136.66     86.15 o 
 -12   1   3       69.05       70.48     19.86 o 
 -11   1   3       68.83       58.77     18.79 o 
 -10   1   3      853.37      879.29     27.22 o 
  -9   1   3       84.45       95.94      9.85 o 
  -8   1   3     3797.43     3851.82     57.17 o 
  -7   1   3     3685.93     3845.51     43.41 o 
  -6   1   3     5422.65     5411.20     67.24 o 
  -5   1   3    22065.83    24129.01    198.95 o 
  -4   1   3    11186.05    11404.03    189.31 o 
  -3   1   3       74.30       76.88     11.14 o 
  -2   1   3     7653.30     8311.08     57.29 o 
  -1   1   3      496.56      516.81      9.89 o 
   0   1   3     4722.00     4612.49     41.58 o 
   1   1   3     1585.94     1683.00     43.55 o 
   2   1   3     1775.05     1563.06     44.72 o 
   3   1   3       14.53       12.13      5.62 o 
   4   1   3     9607.22     9468.20     83.73 o 
   5   1   3      245.41      267.70     15.17 o 
   6   1   3     4744.27     4708.53     65.68 o 
   7   1   3       16.51       28.96      7.30 o 
   8   1   3      585.19      608.13     27.97 o 
   9   1   3     1123.24     1069.62     54.06 o 
  10   1   3      751.31      844.46     90.20 o 
  11   1   3     2952.56     2907.68     78.90 o 
  12   1   3      226.98      194.02     40.91 o 
 -12   2   3      751.88      779.28     82.69 o 
 -11   2   3        2.39        5.50     20.65 o 
 -10   2   3        6.50       -0.31      7.16 o 
  -9   2   3     1055.38     1043.35     27.04 o 
  -8   2   3     1863.21     1855.12     36.34 o 
  -7   2   3      613.18      619.83     17.75 o 
  -6   2   3     1901.93     2046.98     33.38 o 
  -5   2   3     2370.48     2339.76     51.15 o 
  -4   2   3     2267.92     2308.81     37.60 o 
  -3   2   3      750.53      824.06     22.78 o 
  -2   2   3     8673.39     9116.73     83.86 o 
  -1   2   3     9400.67     9494.93     48.34 o 
   0   2   3     7763.64     8098.12     44.27 o 
   1   2   3     2499.87     2514.42     28.38 o 
   2   2   3    13546.86    14121.01    132.88 o 
   3   2   3       23.48       16.43      8.35 o 
   4   2   3     1083.70      931.14     26.64 o 
   5   2   3      380.87      376.53     18.00 o 
   6   2   3       83.84       45.90      8.17 o 
   7   2   3      163.60      151.66     13.05 o 
   8   2   3      781.17      755.39     33.97 o 
   9   2   3        2.08       12.84     11.67 o 
  10   2   3        7.08       10.65     11.19 o 
  11   2   3      431.99      417.75     30.55 o 
  12   2   3      328.82      250.64     45.28 o 
 -12   3   3      621.60      513.67     73.77 o 
 -11   3   3      436.73      425.88     43.23 o 
 -10   3   3      319.32      310.10     33.69 o 
  -9   3   3     2277.05     2278.76     69.56 o 
  -8   3   3        8.46        7.93      2.83 o 
  -7   3   3      774.16      735.31     38.08 o 
  -6   3   3     1649.17     1539.14     84.77 o 
  -5   3   3     7468.71     7549.56    185.01 o 
  -4   3   3     9450.98     9759.10     70.27 o 
  -3   3   3        2.15       22.29      4.33 o 
  -2   3   3     1787.81     1677.24     23.99 o 
  -1   3   3     7210.02     7453.63     47.15 o 
   0   3   3     7994.19     7812.32     45.64 o 
   1   3   3     5348.53     5409.37     65.25 o 
   2   3   3      786.25      758.83     25.71 o 
   3   3   3     3267.07     3470.85     56.95 o 
   4   3   3     2264.95     2271.47     41.74 o 
   5   3   3       52.48       74.30     10.50 o 
   6   3   3     1055.13      965.31     30.08 o 
   7   3   3       86.40       91.85     13.36 o 
   8   3   3     1532.35     1599.81     48.90 o 
   9   3   3      513.82      533.69     25.80 o 
  10   3   3     1078.96     1030.88     55.50 o 
  11   3   3       73.07       97.61     17.81 o 
  12   3   3       54.39       35.28     36.93 o 
 -12   4   3       50.64       46.04     19.05 o 
 -11   4   3      778.35      705.43     38.53 o 
 -10   4   3       26.19       28.28     11.09 o 
  -9   4   3     3714.19     3662.27     90.90 o 
  -8   4   3      883.24      853.58     35.65 o 
  -7   4   3      442.64      450.19     29.15 o 
  -6   4   3     1834.32     1880.89     42.09 o 
  -5   4   3    13341.16    13912.47    140.68 o 
  -4   4   3      752.01      841.66     30.29 o 
  -3   4   3     5166.27     5069.15     46.19 o 
  -2   4   3       89.41      107.69      6.34 o 
  -1   4   3    13105.08    13238.44    110.98 o 
   0   4   3     4817.07     5017.07     38.70 o 
   1   4   3    16029.61    15571.50    103.91 o 
   2   4   3      603.21      813.71     19.93 o 
   3   4   3     2456.26     2626.74     43.09 o 
   4   4   3     8122.36     8417.31     80.70 o 
   5   4   3     6808.84     6569.34     74.69 o 
   6   4   3       10.04       18.08      6.37 o 
   7   4   3     2251.95     2267.87     48.28 o 
   8   4   3      913.14      942.79     30.49 o 
   9   4   3     3463.90     3518.58     69.56 o 
  10   4   3       15.59        6.32      8.27 o 
  11   4   3     1604.75     1704.64    143.73 o 
  12   4   3      179.30      198.62     42.34 o 
 -12   5   3       33.70       38.57     25.60 o 
 -11   5   3      150.30      180.45     23.88 o 
 -10   5   3     2966.28     2981.53     87.98 o 
  -9   5   3      179.11      193.61     22.49 o 
  -8   5   3     1041.03      968.42     40.35 o 
  -7   5   3       28.13       29.25      8.52 o 
  -6   5   3     1133.63     1020.45     31.83 o 
  -5   5   3     1672.69     1689.01     50.97 o 
  -4   5   3     6077.89     5905.33     80.87 o 
  -3   5   3     2998.48     2905.55     30.36 o 
  -2   5   3       31.27       30.69      4.70 o 
  -1   5   3       76.98       90.35      7.33 o 
   0   5   3     2983.00     2788.88     39.84 o 
   1   5   3       94.98       99.67      6.60 o 
   2   5   3     2939.66     3041.24     46.78 o 
   3   5   3     7782.41     8644.37     70.73 o 
   4   5   3      485.56      371.87     15.09 o 
   5   5   3     1706.20     1826.84     33.33 o 
   6   5   3     7858.07     7992.76     62.11 o 
   7   5   3      182.64      205.51     14.84 o 
   8   5   3     1043.03     1062.60     31.73 o 
   9   5   3       89.31       84.14     11.31 o 
  10   5   3     2382.26     2397.22     67.01 o 
  11   5   3      188.09      194.65     28.63 o 
  12   5   3       49.72        5.22     17.75 o 
 -12   6   3      535.03      477.35     69.87 o 
 -11   6   3       26.29       13.03     16.24 o 
 -10   6   3      179.07      171.62     22.42 o 
  -9   6   3     1266.99     1288.45     57.49 o 
  -8   6   3      612.37      612.28     31.20 o 
  -7   6   3      290.64      333.90     28.75 o 
  -6   6   3     1223.87     1239.82     35.66 o 
  -5   6   3     3756.04     3972.43     76.00 o 
  -4   6   3     9339.98     9636.34    128.65 o 
  -3   6   3     1106.04     1086.55     19.30 o 
  -2   6   3       10.40       33.31      4.30 o 
  -1   6   3     1727.12     1799.76     32.16 o 
   0   6   3     2320.54     2424.34     38.06 o 
   1   6   3     4997.47     4816.04     58.95 o 
   2   6   3      837.35      896.67     35.39 o 
   3   6   3       30.08       41.29      9.68 o 
   4   6   3     1004.48     1202.58     27.15 o 
   5   6   3     1294.43     1148.86     37.14 o 
   6   6   3     1078.08     1128.19     24.73 o 
   7   6   3       91.78      103.00      9.90 o 
   8   6   3        5.91        0.22      6.82 o 
   9   6   3       23.05       29.19      8.01 o 
  10   6   3       74.75       57.35     15.01 o 
  11   6   3      190.41      173.89     25.64 o 
  12   6   3       37.62       96.02     31.21 o 
 -12   7   3      168.05      212.46     48.99 o 
 -11   7   3       23.54      525.82    674.09 o 
 -10   7   3      323.29      309.00     30.34 o 
  -9   7   3      142.87      147.75     21.38 o 
  -8   7   3      355.44      370.98     25.02 o 
  -7   7   3      823.89      832.00     30.68 o 
  -6   7   3      163.84      183.87     14.39 o 
  -5   7   3      143.78      189.84     15.77 o 
  -4   7   3      859.08      838.75     40.20 o 
  -3   7   3     4380.19     4169.53     43.58 o 
  -2   7   3     2768.34     2908.13     40.11 o 
  -1   7   3      374.19      358.21     14.94 o 
   0   7   3      338.88      336.60     14.69 o 
   1   7   3     1596.43     1740.19     43.89 o 
   2   7   3      586.67      545.01     68.12 o 
   3   7   3    16322.50    18024.54    297.47 o 
   4   7   3      181.62      202.86     14.60 o 
   5   7   3      429.12      468.19     19.21 o 
   6   7   3      144.29      144.84     11.03 o 
   7   7   3     1670.93     1649.76     64.26 o 
   8   7   3      358.52      395.58     20.21 o 
   9   7   3      642.45      708.38     43.77 o 
  10   7   3       54.26       35.24     13.14 o 
  11   7   3       62.10       33.30     13.37 o 
 -12   8   3      294.16      270.43     57.31 o 
 -11   8   3     1169.15     1131.45     61.62 o 
 -10   8   3      603.96      582.60     51.45 o 
  -9   8   3     2039.77     1997.80     75.00 o 
  -8   8   3      209.59      226.40     20.88 o 
  -7   8   3     2355.88     2377.88     52.31 o 
  -6   8   3        5.05       10.61      6.89 o 
  -5   8   3    10915.22    10948.30    117.53 o 
  -4   8   3     7359.16     7163.57    228.86 o 
  -3   8   3    11485.74    11453.24     83.18 o 
  -2   8   3       47.48       39.25      6.04 o 
  -1   8   3    12270.26    12079.80    196.81 o 
   0   8   3     2194.88     2137.75     46.17 o 
   1   8   3    13455.60    13793.43    142.82 o 
   2   8   3      408.89      434.64     15.46 o 
   3   8   3     1627.56     1389.70     48.73 o 
   4   8   3       23.37       38.52      9.97 o 
   5   8   3     4199.04     4268.56     58.40 o 
   6   8   3      795.75      806.27     30.61 o 
   7   8   3     3024.76     2930.39     92.09 o 
   8   8   3      102.74      103.28      9.85 o 
   9   8   3     3135.76     3326.01     94.12 o 
  10   8   3       77.27       80.17     17.40 o 
  11   8   3      865.35      698.45     72.90 o 
 -12   9   3      298.99      329.33     59.49 o 
 -11   9   3      619.55      544.54     43.69 o 
 -10   9   3     2443.79     2499.75     89.12 o 
  -9   9   3       10.04       27.89     14.07 o 
  -8   9   3     1636.19     1724.14     67.71 o 
  -7   9   3        7.06       13.47      7.65 o 
  -6   9   3       60.45       64.20      9.29 o 
  -5   9   3       47.07       66.38     10.68 o 
  -4   9   3    10395.00     9942.69     79.89 o 
  -3   9   3     2123.04     2186.46     32.09 o 
  -2   9   3     6754.94     6638.54     91.49 o 
  -1   9   3       86.29       76.97      9.64 o 
   0   9   3    14651.09    14010.27    128.93 o 
   1   9   3        2.76       10.21      4.38 o 
   2   9   3      705.24      586.31     18.24 o 
   3   9   3       55.07       70.35     12.77 o 
   4   9   3     2086.46     2039.07     62.86 o 
   5   9   3      101.91       99.52     12.35 o 
   6   9   3     4049.96     3950.57     67.91 o 
   7   9   3     1525.70     1562.19     45.32 o 
   8   9   3     1068.30     1102.31     50.86 o 
   9   9   3        8.68       46.08     15.09 o 
  10   9   3     2979.78     3037.90     96.12 o 
  11   9   3        4.82       -7.08     15.94 o 
 -12  10   3      370.40      301.73     55.57 o 
 -11  10   3       86.61       81.25     22.83 o 
 -10  10   3      419.15      488.96     40.90 o 
  -9  10   3     1317.36     1288.60     62.95 o 
  -8  10   3      308.35      272.44     28.39 o 
  -7  10   3      206.41      222.43     23.31 o 
  -6  10   3     2898.72     2993.62     79.39 o 
  -5  10   3       56.10       49.20      9.42 o 
  -4  10   3      902.02      915.34     29.79 o 
  -3  10   3      847.32      780.87     20.47 o 
  -2  10   3      130.06      137.07     11.64 o 
  -1  10   3     2503.02     2462.44     64.51 o 
   0  10   3      217.50      169.81     15.00 o 
   1  10   3     3890.13     3329.84    485.89 o 
   2  10   3        3.92        1.64      3.42 o 
   3  10   3      823.42      908.18     25.98 o 
   4  10   3      603.27      613.67     35.57 o 
   5  10   3     1364.11     1489.14     64.51 o 
   6  10   3       12.92       -0.58     21.79 o 
   7  10   3      608.27      553.50     53.80 o 
   8  10   3      540.18      527.32     36.05 o 
   9  10   3     3342.79     3449.33     96.90 o 
  10  10   3       17.05       23.40     12.81 o 
  11  10   3     1337.48     1377.81    106.92 o 
 -11  11   3        9.94       -5.82     13.41 o 
 -10  11   3      130.23      129.45     41.35 o 
  -9  11   3       64.49       92.41     36.66 o 
  -8  11   3     2079.93     2128.40     86.65 o 
  -7  11   3      857.16      838.00     44.75 o 
  -6  11   3     2723.55     2594.73     75.58 o 
  -5  11   3      879.99      915.97     36.47 o 
  -4  11   3      517.39      597.35     32.81 o 
  -3  11   3     5276.21     5247.43    152.73 o 
  -2  11   3        8.59        9.05      8.89 o 
  -1  11   3       52.38       74.85      9.78 o 
   0  11   3      337.18      363.63     22.45 o 
   1  11   3     2962.60      780.70   1377.53 o 
   2  11   3     1743.96     1639.25     64.22 o 
   3  11   3      259.20      290.79     18.96 o 
   4  11   3      400.09      388.83     23.56 o 
   5  11   3       16.75       23.38      9.99 o 
   6  11   3       85.53       87.86     15.30 o 
   7  11   3       70.27       62.91     13.58 o 
   8  11   3        5.89        1.84     17.60 o 
   9  11   3       33.24       47.92     20.73 o 
  10  11   3      945.05      914.77     85.94 o 
  11  11   3      129.27       99.46     32.15 o 
 -11  12   3      451.17      464.53     55.93 o 
 -10  12   3        1.45        2.32     13.24 o 
  -9  12   3     1401.81     1388.68     89.74 o 
  -8  12   3     1836.90     1826.48     69.46 o 
  -7  12   3     3046.18     3094.08    106.33 o 
  -6  12   3     1410.71     1442.72     57.45 o 
  -5  12   3     1174.32     1080.06     41.77 o 
  -4  12   3      529.55      450.31     18.04 o 
  -3  12   3      274.76      250.99     18.95 o 
  -2  12   3     2895.19     3082.78     59.22 o 
  -1  12   3      579.13      516.17     25.98 o 
   0  12   3       13.57        3.88      3.89 o 
   1  12   3     4927.51     4581.55    124.35 o 
   2  12   3     1054.12     1027.48     29.82 o 
   3  12   3    12637.96    12684.25    122.96 o 
   4  12   3      667.65      665.98     38.66 o 
   5  12   3     6217.62     6007.64    117.78 o 
   6  12   3      961.55     1043.19     50.55 o 
   7  12   3     1822.78     1704.68     64.93 o 
   8  12   3        0.22       -9.44     17.68 o 
   9  12   3      279.48      348.60     51.43 o 
  10  12   3       95.07      126.94     36.75 o 
  11  12   3      540.64      540.76     69.96 o 
 -11  13   3       18.20       29.29     18.83 o 
 -10  13   3      372.89      354.71     49.13 o 
  -9  13   3      130.76      159.47     33.10 o 
  -8  13   3     1968.75     1997.85     73.60 o 
  -7  13   3      263.07      230.45     40.85 o 
  -6  13   3     6588.53     6510.90    124.35 o 
  -5  13   3     1215.82     1232.04     29.32 o 
  -4  13   3     2422.24     2446.55     43.73 o 
  -3  13   3     2266.58     2167.14     56.85 o 
  -2  13   3       24.28       21.99      6.44 o 
  -1  13   3     4935.29     4704.13    145.12 o 
   0  13   3     2159.28     2232.47     84.33 o 
   1  13   3      243.63      272.47     32.30 o 
   2  13   3     4291.78     4495.48     93.11 o 
   3  13   3      323.68      316.32     18.29 o 
   4  13   3     3685.01     3529.37     61.38 o 
   5  13   3       38.73       62.77     14.61 o 
   6  13   3     4187.65     4158.38    105.29 o 
   7  13   3       26.04       20.59     21.70 o 
   8  13   3     1022.55     1151.72     89.92 o 
   9  13   3      320.37      332.27     52.60 o 
  10  13   3     1672.95     1671.06    118.16 o 
  11  13   3       73.61       45.00     21.79 o 
 -11  14   3       10.48       23.60     20.41 o 
 -10  14   3      560.39      557.60     62.88 o 
  -9  14   3     1880.58     1859.55    108.41 o 
  -8  14   3      482.01      508.79     38.50 o 
  -7  14   3      385.04      387.93     32.27 o 
  -6  14   3       43.57       24.35     10.72 o 
  -5  14   3     2042.65     1994.97     40.44 o 
  -4  14   3       45.96       19.10      5.35 o 
  -3  14   3     1058.10     1103.73     36.28 o 
  -2  14   3      321.27      300.97     29.54 o 
  -1  14   3      337.77      122.71    163.65 o 
   0  14   3     2360.48     2445.44     91.49 o 
   1  14   3     7650.81     7843.68    200.98 o 
   2  14   3     1541.78     1519.46     98.46 o 
   3  14   3     2320.59     2177.84    124.55 o 
   4  14   3     2836.41     2851.67     57.12 o 
   5  14   3     5568.60     5424.47    116.36 o 
   6  14   3      966.45      916.33     48.90 o 
   7  14   3      730.71      700.50     43.70 o 
   8  14   3      252.89      225.15     41.43 o 
   9  14   3      358.37      259.42     49.21 o 
  10  14   3        8.86        3.77     19.73 o 
 -11  15   3      802.16      885.94     82.83 o 
 -10  15   3       34.19       36.00     24.04 o 
  -9  15   3     1257.91     1398.70     96.31 o 
  -8  15   3      810.28      788.44     47.94 o 
  -7  15   3      440.54      450.47     35.86 o 
  -6  15   3       19.16        6.39      9.01 o 
  -5  15   3      372.62      394.44     22.34 o 
  -4  15   3      390.31      401.29     21.23 o 
  -3  15   3      479.24      437.95     26.95 o 
  -2  15   3      894.50      918.50     52.06 o 
  -1  15   3      107.84       95.51     18.45 o 
   0  15   3      254.68      371.09     37.72 o 
   1  15   3     2345.75     2424.32     69.46 o 
   2  15   3      408.92      397.05     29.77 o 
   3  15   3      163.51      167.41     19.82 o 
   4  15   3      152.57      132.84     13.59 o 
   5  15   3      115.58      138.38     58.13 o 
   6  15   3      245.90      244.17     50.16 o 
   7  15   3      543.62      545.29     61.50 o 
   8  15   3      238.20      225.74     42.12 o 
   9  15   3     1102.50     1073.10     94.38 o 
  10  15   3       68.72       62.92     28.54 o 
 -10  16   3      405.17      361.65     54.05 o 
  -9  16   3      175.37      146.30     35.20 o 
  -8  16   3     1509.86     1484.48     67.12 o 
  -7  16   3     1402.61     1513.42     80.86 o 
  -6  16   3      201.64      196.93      9.27 o 
  -5  16   3      449.12      427.48     21.27 o 
  -4  16   3       86.57       87.99     10.69 o 
  -3  16   3     1724.56     1702.88    123.65 o 
  -2  16   3      550.89      530.65     41.30 o 
  -1  16   3     1142.79     1114.37     63.09 o 
   0  16   3     1559.30     1468.50    104.82 o 
   1  16   3     6730.73     6541.85    117.39 o 
   2  16   3     1958.60     1941.05     95.06 o 
   3  16   3     4041.45     3923.73     83.07 o 
   4  16   3    11459.97    11176.05    174.45 o 
   5  16   3       13.54       13.37     10.31 o 
   6  16   3      316.69      313.04     30.72 o 
   7  16   3     4235.30     4443.25    178.70 o 
   8  16   3       30.31        6.46     20.36 o 
   9  16   3     1110.45     1159.93     99.57 o 
  10  16   3       37.04       21.90     22.05 o 
 -10  17   3      370.47      413.04     58.38 o 
  -9  17   3      459.79      442.90     38.54 o 
  -8  17   3     1013.08      995.86     55.99 o 
  -7  17   3       25.39       21.96     10.53 o 
  -6  17   3     2860.32     2958.94     48.95 o 
  -5  17   3     1431.65     1587.34     42.92 o 
  -4  17   3     2780.28     2679.21     59.19 o 
  -3  17   3       32.02       28.11     14.64 o 
  -2  17   3     2073.20     2134.73     65.69 o 
  -1  17   3        4.55        0.39      8.32 o 
   0  17   3     1299.22     1375.35     78.46 o 
   1  17   3      482.47      528.50     50.11 o 
   2  17   3     2852.29     2745.19    115.72 o 
   3  17   3      236.38      216.96     21.66 o 
   4  17   3      555.62      578.57     33.72 o 
   5  17   3     1678.02     1593.36     48.23 o 
   6  17   3     3592.48     3854.32    163.44 o 
   7  17   3      166.52      198.36     40.68 o 
   8  17   3     2293.29     2302.33    137.07 o 
   9  17   3       59.67       40.47     16.74 o 
 -10  18   3        1.41       16.65     21.79 o 
  -9  18   3     1131.85     1329.39    101.41 o 
  -8  18   3      108.20      117.36     20.48 o 
  -7  18   3      377.25      351.15     33.78 o 
  -6  18   3     2131.21     2158.26     45.59 o 
  -5  18   3     1641.00     1719.06     46.31 o 
  -4  18   3      342.73      331.60     21.83 o 
  -3  18   3      261.71      268.35     23.91 o 
  -2  18   3      471.93      453.40     31.62 o 
  -1  18   3     2238.39     2281.28     95.63 o 
   0  18   3      199.76      197.26     30.56 o 
   1  18   3     1752.73     1878.51     94.66 o 
   2  18   3     9194.52     8914.05    214.83 o 
   3  18   3     1199.41     1255.37     56.93 o 
   4  18   3     1991.18     1961.27     64.21 o 
   5  18   3     4175.66     4089.91     93.36 o 
   6  18   3      403.55      466.84     59.70 o 
   7  18   3      419.53      465.74     61.57 o 
   8  18   3      247.11      289.05     52.65 o 
   9  18   3      466.20      462.63     64.45 o 
  -9  19   3       11.42        6.96     17.73 o 
  -8  19   3      123.20      135.56     26.00 o 
  -7  19   3      112.30       75.52     23.40 o 
  -6  19   3      522.98      571.39     49.30 o 
  -5  19   3      318.79      372.21     22.57 o 
  -4  19   3     2771.21     2781.63     74.35 o 
  -3  19   3      300.97      295.91     25.97 o 
  -2  19   3      587.63      623.88     39.19 o 
  -1  19   3      240.79      212.33     31.13 o 
   0  19   3      151.62      216.87     34.49 o 
   1  19   3     1827.53     1946.95     98.54 o 
   2  19   3       98.85      114.81     27.22 o 
   3  19   3      636.79      638.97     38.00 o 
   4  19   3      709.57      747.78     42.35 o 
   5  19   3       40.19       31.17     15.79 o 
   6  19   3       21.72       43.33     21.69 o 
   7  19   3      116.14      114.94     34.00 o 
   8  19   3       36.87       18.46     17.07 o 
  -9  20   3       67.80       73.10     25.23 o 
  -8  20   3       55.97       78.39     25.68 o 
  -7  20   3      601.03      594.97     44.08 o 
  -6  20   3      336.75      301.53     31.39 o 
  -5  20   3       25.07       10.24      7.07 o 
  -4  20   3       94.80      111.68     14.40 o 
  -3  20   3     1401.89     1539.55     59.85 o 
  -2  20   3      186.29      206.88     23.37 o 
  -1  20   3     3037.18     2970.28    109.35 o 
   0  20   3       63.90       53.29     17.96 o 
   1  20   3       85.07       98.57     25.56 o 
   2  20   3      256.33      290.80     41.44 o 
   3  20   3       83.16       95.37     16.91 o 
   4  20   3       60.07       37.72     18.44 o 
   5  20   3       38.41       23.23     17.17 o 
   6  20   3      219.33      213.77     41.43 o 
   7  20   3      752.41      839.46     85.54 o 
   8  20   3       12.79       -6.29     22.01 o 
  -9  21   3        4.82        6.32     18.87 o 
  -8  21   3      112.95      123.31     34.03 o 
  -7  21   3      180.57      186.46     25.65 o 
  -6  21   3      318.40      290.28     31.55 o 
  -5  21   3      226.53      214.02     18.48 o 
  -4  21   3     1995.30     1984.53     68.03 o 
  -3  21   3      778.97      872.60     82.05 o 
  -2  21   3     3204.49     3431.15    163.50 o 
  -1  21   3        0.44        5.04     10.16 o 
   0  21   3     1296.09     1288.19     59.46 o 
   1  21   3      478.12      454.65     51.14 o 
   2  21   3      547.69      563.84     57.64 o 
   3  21   3        0.01       -1.22     14.20 o 
   4  21   3      336.25      409.57     53.29 o 
   5  21   3        8.07       33.00     20.81 o 
   6  21   3      255.26      255.33     47.55 o 
   7  21   3      238.63      207.85     44.57 o 
  -8  22   3      137.62      187.32     42.23 o 
  -7  22   3      132.66      114.57     34.97 o 
  -6  22   3      116.26      110.77     19.67 o 
  -5  22   3     1521.27     1423.97     69.39 o 
  -4  22   3      416.08      382.63     34.09 o 
  -3  22   3     3520.47     3561.27     96.52 o 
  -2  22   3       58.21       23.74     18.30 o 
  -1  22   3     2584.58     2563.97     84.52 o 
   0  22   3      526.69      434.84     63.45 o 
   1  22   3     2344.12     2306.36    115.50 o 
   2  22   3      139.79      105.67     26.99 o 
   3  22   3      681.81      689.35     69.23 o 
   4  22   3      310.75      329.10     49.26 o 
   5  22   3      755.92      756.17     76.53 o 
   6  22   3       81.09       56.32     23.81 o 
   7  22   3     2269.80     2370.30    145.35 o 
  -7  23   3       56.85       46.07     24.95 o 
  -6  23   3       23.72        6.41     10.57 o 
  -5  23   3     1228.38     1221.92     65.90 o 
  -4  23   3      955.46      969.25     55.79 o 
  -3  23   3       26.30       15.09      9.48 o 
  -2  23   3     1675.80     1644.39     68.92 o 
  -1  23   3      478.84      440.10     70.71 o 
   0  23   3     1908.73     1910.78     75.90 o 
   1  23   3      181.62      196.64     33.07 o 
   2  23   3       18.63        1.98     16.32 o 
   3  23   3        0.56       -4.53     13.97 o 
   4  23   3      160.45      156.69     34.50 o 
   5  23   3        2.64        5.52     17.31 o 
   6  23   3      525.71      489.83     66.22 o 
  -6  24   3     1188.67     1135.71     70.21 o 
  -5  24   3       97.88      109.66     20.97 o 
  -4  24   3     1246.47     1192.65     57.60 o 
  -3  24   3      261.65      274.78     29.15 o 
  -2  24   3      485.59      491.64     38.40 o 
  -1  24   3      129.63      100.65     18.87 o 
   0  24   3       10.15        8.29     10.58 o 
   1  24   3       12.46       11.79      9.56 o 
   2  24   3       68.56       65.00     26.70 o 
   3  24   3     1861.68     1940.91     80.80 o 
   4  24   3       38.64       50.86     21.31 o 
   5  24   3      157.82      171.24     38.14 o 
   6  24   3       37.85       31.99     26.10 o 
  -5  25   3      249.45      247.36     56.93 o 
  -4  25   3       81.52       96.17     30.47 o 
  -3  25   3      682.83      671.08     45.56 o 
  -2  25   3      752.11      762.99     49.45 o 
  -1  25   3        2.93       -4.57     19.58 o 
   0  25   3      147.09      137.22     47.58 o 
   1  25   3        8.64       -8.10     11.94 o 
   2  25   3     2305.00     2477.26     92.28 o 
   3  25   3        5.96       19.85     13.19 o 
   4  25   3     1659.36     1677.79     77.30 o 
   5  25   3       34.66       14.96     28.02 o 
  -5  26   3      815.32      861.46     87.63 o 
  -4  26   3      213.09      202.56     29.84 o 
  -3  26   3      875.20      906.16     71.14 o 
  -2  26   3        7.98        6.84     13.37 o 
  -1  26   3      998.04     1082.64     60.96 o 
   0  26   3      589.37      592.38     45.60 o 
   1  26   3      519.81      485.84     42.49 o 
   2  26   3       61.26       99.55     21.21 o 
   3  26   3     3163.97     3203.12    220.96 o 
   4  26   3      151.78      214.17     29.98 o 
   5  26   3     1289.55     1325.97     91.79 o 
  -4  27   3       95.67      110.87     30.82 o 
  -3  27   3      306.94      324.20     34.49 o 
  -2  27   3      155.64      215.47     28.89 o 
  -1  27   3      922.29      932.68    133.78 o 
   0  27   3      101.85      169.37     26.87 o 
   1  27   3      151.92       94.50     26.03 o 
   2  27   3       72.83       54.18     14.89 o 
   3  27   3        2.67        7.84     12.52 o 
   4  27   3      741.14      821.15     74.30 o 
  -2  28   3      492.53      642.43     49.21 o 
  -1  28   3       22.09       29.32     13.66 o 
   0  28   3      704.96      710.08     52.49 o 
   1  28   3      220.88      242.57     32.66 o 
   2  28   3       46.29       45.41     16.63 o 
   3  28   3       91.81       60.68     18.70 o 
  -2  29   3      470.67      475.18     56.35 o 
  -1  29   3        0.79        5.58     11.04 o 
   0  29   3        7.65       -3.36     11.91 o 
   1  29   3       92.79       81.28     21.13 o 
 -12   0   4     2026.33     1702.37    129.52 o 
 -10   0   4      210.13      182.67     41.14 o 
  -8   0   4     6290.14     6505.26    147.38 o 
  -6   0   4        0.69        5.38      7.72 o 
  -4   0   4       82.58       66.37     12.24 o 
  -2   0   4     3603.70     3901.64     48.75 o 
   0   0   4     1297.68     1174.93     28.54 o 
   2   0   4     3859.70     3849.71    112.23 o 
   4   0   4      565.31      592.61     33.40 o 
   6   0   4     2921.24     2979.97    110.29 o 
   8   0   4      266.54      304.67     44.26 o 
  10   0   4       22.13       32.49     22.44 o 
 -12   1   4      848.97      700.28     65.64 o 
 -11   1   4      102.35       96.68     20.76 o 
 -10   1   4      134.68      113.19     13.71 o 
  -9   1   4      821.74      748.80     23.38 o 
  -8   1   4     2124.59     2164.45     43.34 o 
  -7   1   4     1513.22     1648.88     30.87 o 
  -6   1   4     2725.54     2808.73     41.46 o 
  -5   1   4    13331.49    13170.41    233.33 o 
  -4   1   4     7307.66     7430.62     80.94 o 
  -3   1   4      272.87      296.07     13.13 o 
  -2   1   4     1784.42     1721.36     24.68 o 
  -1   1   4      922.87      906.70     14.97 o 
   0   1   4     8662.01     8526.93     50.55 o 
   1   1   4     5174.46     5304.25     76.51 o 
   2   1   4     9392.07     9518.96    124.43 o 
   3   1   4        7.21       15.40      6.57 o 
   4   1   4     3142.78     3022.38     52.47 o 
   5   1   4     3518.83     3534.53     59.44 o 
   6   1   4     6475.82     6557.46     84.36 o 
   7   1   4     1256.41     1190.15     43.95 o 
   8   1   4      732.98      788.88     48.37 o 
   9   1   4     1029.58     1017.87     57.44 o 
  10   1   4      568.53      543.29     44.32 o 
  11   1   4      288.98      294.71     34.15 o 
 -12   2   4      230.06      168.27     29.95 o 
 -11   2   4       98.01      133.14     35.36 o 
 -10   2   4      103.45      103.86     23.17 o 
  -9   2   4     1680.84     1729.34     44.64 o 
  -8   2   4      245.58      251.79     12.69 o 
  -7   2   4     3012.81     3016.44     39.75 o 
  -6   2   4     1271.95     1315.42     34.58 o 
  -5   2   4     2673.87     2560.54     46.96 o 
  -4   2   4     1939.81     1855.69     39.55 o 
  -3   2   4     2423.38     2262.30     32.30 o 
  -2   2   4      815.00      864.34     17.80 o 
  -1   2   4       33.55       30.89      3.79 o 
   0   2   4     3436.22     3456.08     40.22 o 
   1   2   4    11202.02    10882.75     68.04 o 
   2   2   4       19.62       -2.80      8.37 o 
   3   2   4     3119.01     3261.01     61.21 o 
   4   2   4       46.23       65.01      8.09 o 
   5   2   4     7921.38     7895.46    143.61 o 
   6   2   4      273.51      289.19     26.54 o 
   7   2   4     1326.95     1343.38     46.75 o 
   8   2   4     1330.92     1322.59     61.79 o 
   9   2   4      129.96      183.12     52.24 o 
  10   2   4       53.56       31.56     14.62 o 
  11   2   4     2828.89     2822.08     83.78 o 
 -12   3   4       67.99       98.77     25.56 o 
 -11   3   4        1.43        8.81     13.35 o 
 -10   3   4     1057.77     1019.13     42.96 o 
  -9   3   4      386.39      357.23     24.81 o 
  -8   3   4    15078.42    15103.44    150.14 o 
  -7   3   4      848.57      797.70     32.25 o 
  -6   3   4     2001.20     1845.32     25.86 o 
  -5   3   4      241.31      256.81     15.76 o 
  -4   3   4     9517.79     9591.64    113.30 o 
  -3   3   4     1430.62     1466.06     32.11 o 
  -2   3   4      145.12      151.27      7.39 o 
  -1   3   4      665.34      684.52     14.83 o 
   0   3   4      732.41      628.95     15.35 o 
   1   3   4     1391.89     1273.17     22.50 o 
   2   3   4     2756.86     2791.33     46.34 o 
   3   3   4     1433.06     1433.09     42.24 o 
   4   3   4     9250.11     9326.29     96.42 o 
   5   3   4      155.54      162.15     13.24 o 
   6   3   4     5945.03     6031.79     81.21 o 
   7   3   4       16.50       -6.74     14.04 o 
   8   3   4        5.87        9.95     11.13 o 
   9   3   4      618.15      624.08     44.67 o 
  10   3   4      122.65      138.41     17.22 o 
  11   3   4      955.43      911.34     52.69 o 
 -12   4   4      166.22      169.23     31.60 o 
 -11   4   4      296.96      286.88     38.02 o 
 -10   4   4      588.64      639.68     44.98 o 
  -9   4   4     1418.09     1496.92     58.82 o 
  -8   4   4      551.33      596.59     41.17 o 
  -7   4   4     1680.14     1692.90     48.98 o 
  -6   4   4      283.87      314.94     16.50 o 
  -5   4   4     2846.84     2798.44     65.15 o 
  -4   4   4      419.18      431.24     17.40 o 
  -3   4   4       25.99       40.27      8.18 o 
  -2   4   4      933.93      928.18     19.42 o 
  -1   4   4      290.31      399.19     12.08 o 
   0   4   4      394.57      399.09     11.98 o 
   1   4   4     2229.33     2523.28     50.28 o 
   2   4   4      149.67      125.92     10.18 o 
   3   4   4      143.21      183.38     15.26 o 
   4   4   4     7190.39     7496.17     83.54 o 
   5   4   4     1879.17     1986.04     52.43 o 
   6   4   4       87.03      116.94     11.99 o 
   7   4   4        1.15        1.45      7.40 o 
   8   4   4      114.63      143.12     22.25 o 
   9   4   4      325.85      356.84     35.91 o 
  10   4   4      735.00      768.87     39.56 o 
  11   4   4       15.23       16.52     12.05 o 
 -12   5   4      809.23      777.31     63.03 o 
 -11   5   4        7.15       -1.22     17.88 o 
 -10   5   4      803.40      876.63     49.54 o 
  -9   5   4      257.32      262.95     26.41 o 
  -8   5   4      478.53      465.62     33.15 o 
  -7   5   4      153.03      166.44     14.68 o 
  -6   5   4      554.30      582.55     22.76 o 
  -5   5   4     3563.45     3632.79    106.88 o 
  -4   5   4     2535.75     2408.69     63.85 o 
  -3   5   4      760.16      788.62     18.78 o 
  -2   5   4     3502.39     3419.29     40.54 o 
  -1   5   4     5819.35     5860.55     57.21 o 
   0   5   4     1495.78     1921.66     26.06 o 
   1   5   4    12329.18    13208.77    330.29 o 
   2   5   4       21.31        7.27      4.62 o 
   3   5   4      714.33      904.95     30.49 o 
   4   5   4        3.63       13.99      4.08 o 
   5   5   4     1496.35     1486.92     31.03 o 
   6   5   4      262.60      302.94     16.88 o 
   7   5   4       10.84        9.31      6.29 o 
   8   5   4      544.47      546.83     28.71 o 
   9   5   4     1529.20     1498.38     51.75 o 
  10   5   4     1122.30     1118.33     47.18 o 
  11   5   4       13.12       -6.14     19.81 o 
 -12   6   4       60.75       73.37     23.27 o 
 -11   6   4     1954.72     1855.89     92.09 o 
 -10   6   4       16.58       11.38     19.06 o 
  -9   6   4     2113.23     2170.45     74.90 o 
  -8   6   4      645.22      638.95     39.53 o 
  -7   6   4       29.47       41.45      8.16 o 
  -6   6   4      100.38       98.36     11.11 o 
  -5   6   4     1534.42     1505.61     57.70 o 
  -4   6   4        0.12        2.78      4.46 o 
  -3   6   4     9630.24     9356.17     64.66 o 
  -2   6   4      365.05      321.96     12.79 o 
  -1   6   4    13327.13    13500.53    100.11 o 
   0   6   4     4588.09     5066.96     47.04 o 
   1   6   4    23092.09    23391.89    137.15 o 
   2   6   4      388.65      394.36     16.06 o 
   3   6   4      227.50      214.99     11.62 o 
   4   6   4       49.23       16.70      2.83 o 
   5   6   4     1658.38     1684.79     35.36 o 
   6   6   4       36.86       46.41      5.62 o 
   7   6   4      768.99      792.63     34.48 o 
   8   6   4       38.00       48.10     14.02 o 
   9   6   4      961.24      962.52     81.66 o 
  10   6   4      426.08      456.10     38.13 o 
  11   6   4      987.84      995.48     90.58 o 
 -12   7   4      946.82      999.34    102.29 o 
 -11   7   4        0.65       60.43     57.36 o 
 -10   7   4     1407.19     1446.87     89.21 o 
  -9   7   4       67.63      112.33     19.24 o 
  -8   7   4     3070.75     3126.85     88.72 o 
  -7   7   4       13.59       16.73      6.68 o 
  -6   7   4      850.04      918.37     37.22 o 
  -5   7   4        0.00        6.59      7.98 o 
  -4   7   4     9252.14     8648.25    137.64 o 
  -3   7   4      933.90      980.22     21.33 o 
  -2   7   4    13484.70    13518.10     82.54 o 
  -1   7   4      295.07      346.75     16.37 o 
   0   7   4    36166.63    37596.08    186.89 o 
   1   7   4     1132.76     1073.19     28.19 o 
   2   7   4     6877.87     6740.07    151.60 o 
   3   7   4     2354.08     2553.78     70.04 o 
   4   7   4       36.32       55.73     12.50 o 
   5   7   4      104.07       85.76      8.63 o 
   6   7   4     3410.40     3391.04     98.49 o 
   7   7   4       99.83       92.62      8.89 o 
   8   7   4      828.99      840.29     73.83 o 
   9   7   4        0.67       -4.85     17.68 o 
  10   7   4     3114.66     3182.61     97.34 o 
  11   7   4      206.64      205.15     40.91 o 
 -12   8   4      105.08       59.03     32.80 o 
 -11   8   4      390.05      360.05     57.23 o 
 -10   8   4       53.79       73.76     18.03 o 
  -9   8   4      748.47      759.25     47.31 o 
  -8   8   4      197.78      184.21     19.19 o 
  -7   8   4     1264.41     1226.49     45.58 o 
  -6   8   4       60.19       61.85     11.78 o 
  -5   8   4      154.42      174.45     17.02 o 
  -4   8   4      139.93       91.75     10.74 o 
  -3   8   4     4051.08     3862.42     43.18 o 
  -2   8   4      518.35      543.37     18.48 o 
  -1   8   4      466.40      440.69     18.67 o 
   0   8   4     2052.72     2087.90     41.20 o 
   1   8   4     3597.58     3193.10     67.88 o 
   2   8   4      672.51      646.18     34.88 o 
   3   8   4        3.36       16.48      9.44 o 
   4   8   4      318.31      272.59     24.97 o 
   5   8   4     1602.89     1612.66    104.14 o 
   6   8   4       64.86       57.77      8.41 o 
   7   8   4      643.56      642.47     29.31 o 
   8   8   4      100.50       18.89     62.41 o 
   9   8   4      589.34      570.04     64.97 o 
  10   8   4      716.72      585.89     69.68 o 
  11   8   4      809.49      769.74     81.97 o 
 -12   9   4      223.11      301.25     57.86 o 
 -11   9   4       37.21       31.58     15.91 o 
 -10   9   4      317.86      254.82     29.91 o 
  -9   9   4      497.61      472.28     38.16 o 
  -8   9   4      892.68      927.19     42.06 o 
  -7   9   4      836.69      832.94     45.07 o 
  -6   9   4     2557.45     2579.69     75.37 o 
  -5   9   4      107.55      114.52     12.31 o 
  -4   9   4      149.35      148.15     10.35 o 
  -3   9   4      404.96      340.52     13.49 o 
  -2   9   4      129.53      110.49      8.81 o 
  -1   9   4     6265.87     6465.84     73.23 o 
   0   9   4      110.85      151.57     11.59 o 
   1   9   4     3507.90     3183.80     90.99 o 
   2   9   4      329.03      305.46     47.92 o 
   3   9   4     1149.13     1178.37     49.86 o 
   4   9   4     2935.21     2929.39     65.00 o 
   5   9   4     1295.17     1331.09     55.89 o 
   6   9   4       52.97       25.36      9.58 o 
   7   9   4      217.92      242.46     18.43 o 
   8   9   4      374.30       61.92    230.55 o 
   9   9   4      807.25      902.63     81.58 o 
  10   9   4        6.34       27.28     20.90 o 
  11   9   4     1108.92     1086.54     98.31 o 
 -11  10   4      438.92      454.97     40.93 o 
 -10  10   4      943.13      979.41     58.10 o 
  -9  10   4      121.01      148.53     23.91 o 
  -8  10   4      271.91      276.40     23.27 o 
  -7  10   4     1046.69      973.02    105.67 o 
  -6  10   4       20.57       31.20     10.09 o 
  -5  10   4     4951.81     4968.26    103.29 o 
  -4  10   4      729.98      693.95     17.99 o 
  -3  10   4     2741.02     2823.38     66.97 o 
  -2  10   4     1549.35     1513.38     35.35 o 
  -1  10   4     3886.58     3736.87     57.32 o 
   0  10   4     1995.32     1776.80     79.56 o 
   1  10   4     4870.13     4899.93    174.22 o 
   2  10   4       51.65       51.17      6.53 o 
   3  10   4     4492.19     4483.64     98.25 o 
   4  10   4     1170.02     1062.53     40.08 o 
   5  10   4     4118.78     4020.04     99.43 o 
   6  10   4      471.55      450.27     34.85 o 
   7  10   4      583.97      592.42     57.74 o 
   8  10   4       98.03      100.69     29.32 o 
   9  10   4       16.01        2.89     16.32 o 
  10  10   4      694.34      687.39     76.90 o 
  11  10   4      648.92      620.30     76.26 o 
 -11  11   4      184.38      171.88     33.67 o 
 -10  11   4      766.88      780.51     67.48 o 
  -9  11   4      981.09      947.59     72.68 o 
  -8  11   4     1449.81     1483.08     95.05 o 
  -7  11   4       73.45       90.08     17.02 o 
  -6  11   4      704.90      707.75     43.03 o 
  -5  11   4      367.89      390.59     40.85 o 
  -4  11   4     9753.33    10090.97     97.49 o 
  -3  11   4     1639.47     1583.42     34.88 o 
  -2  11   4     1662.44     1490.57     41.72 o 
  -1  11   4      937.69      889.72     36.83 o 
   0  11   4     7607.57     7022.07     97.92 o 
   1  11   4      372.51      335.29     20.37 o 
   2  11   4     4061.52     3948.31     52.93 o 
   3  11   4      163.85      108.91     13.26 o 
   4  11   4     1753.03     1783.96     65.32 o 
   5  11   4      519.54      551.87     37.78 o 
   6  11   4     2603.12     2574.92     82.14 o 
   7  11   4     3315.93     3131.18    136.08 o 
   8  11   4      677.12      573.76     63.89 o 
   9  11   4      321.40      289.09     47.96 o 
  10  11   4      729.35      767.37     80.49 o 
  11  11   4       38.61       16.62     21.13 o 
 -11  12   4        3.31       -5.73     18.85 o 
 -10  12   4      762.57      848.74     72.60 o 
  -9  12   4     4524.67     4551.79    162.30 o 
  -8  12   4      128.68      115.35     19.65 o 
  -7  12   4      122.62      112.05     18.43 o 
  -6  12   4      328.00      342.09     30.02 o 
  -5  12   4       16.59        8.86      6.85 o 
  -4  12   4     1380.63     1359.34     41.56 o 
  -3  12   4     1765.93     1788.18     36.26 o 
  -2  12   4      494.26      539.87     25.97 o 
  -1  12   4      884.55      794.03    116.24 o 
   0  12   4       15.53        4.02      5.93 o 
   1  12   4     6067.95     5981.18    172.36 o 
   2  12   4      129.25      141.65      8.16 o 
   3  12   4      438.29      402.01     24.81 o 
   4  12   4        4.23        7.26      9.76 o 
   5  12   4     1505.01     1488.90     62.72 o 
   6  12   4      543.15      519.18     38.06 o 
   7  12   4      865.56      781.31     73.31 o 
   8  12   4      326.87      271.57     45.85 o 
   9  12   4      722.28      586.67     69.11 o 
  10  12   4        7.32       -9.09     24.42 o 
 -11  13   4        2.22        0.36     16.25 o 
 -10  13   4       86.59       60.56     24.81 o 
  -9  13   4      654.42      547.21     93.21 o 
  -8  13   4      266.90      271.29     28.88 o 
  -7  13   4       14.93       25.32     13.85 o 
  -6  13   4     1517.89     1447.69     61.44 o 
  -5  13   4     1809.13     1728.20     37.47 o 
  -4  13   4     2240.64     2272.65     55.62 o 
  -3  13   4      829.07      760.92     27.06 o 
  -2  13   4      181.41      222.75     18.41 o 
  -1  13   4       35.83        8.68     25.86 o 
   0  13   4      399.01      374.89     38.22 o 
   1  13   4        9.09        2.78      5.10 o 
   2  13   4        4.10        5.94      4.05 o 
   3  13   4        2.50        5.39      4.04 o 
   4  13   4       56.62       39.11     14.98 o 
   5  13   4     2721.59     2750.15     86.74 o 
   6  13   4      165.12      182.66     23.84 o 
   7  13   4     1023.74     1054.71     85.97 o 
   8  13   4       74.81       46.80     20.41 o 
   9  13   4     2720.25     2833.54    152.52 o 
  10  13   4      277.23      257.69     49.21 o 
 -11  14   4      131.10      151.50     34.52 o 
 -10  14   4       84.08       59.02     23.67 o 
  -9  14   4      478.11      496.56     40.95 o 
  -8  14   4       36.76       18.17     14.74 o 
  -7  14   4     2576.04     2560.16    124.60 o 
  -6  14   4       26.39       46.67     14.23 o 
  -5  14   4     1452.57     1461.78     36.52 o 
  -4  14   4      400.75      411.10     24.80 o 
  -3  14   4     1098.32     1073.74     38.07 o 
  -2  14   4      175.55      125.32     58.67 o 
  -1  14   4      444.11      402.78     37.45 o 
   0  14   4      670.65      681.45     50.90 o 
   1  14   4       96.71      109.45     22.47 o 
   2  14   4      617.06      684.84     38.17 o 
   3  14   4     5228.74     5082.25     85.16 o 
   4  14   4        5.17       13.01     10.97 o 
   5  14   4     4092.26     4276.59    121.20 o 
   6  14   4      201.12      232.39     40.48 o 
   7  14   4      473.59      473.57     58.30 o 
   8  14   4      544.88      532.57     64.83 o 
   9  14   4      428.51      323.66     53.93 o 
  10  14   4      279.26      248.33     51.35 o 
 -10  15   4     1121.54     1152.49     91.67 o 
  -9  15   4       66.96       40.70     38.96 o 
  -8  15   4     5026.26     4998.36    125.16 o 
  -7  15   4      401.61      458.63     37.77 o 
  -6  15   4     4626.97     4574.90    113.27 o 
  -5  15   4      830.79      832.11     41.72 o 
  -4  15   4     3234.43     3261.94     62.81 o 
  -3  15   4        0.04       11.77      8.47 o 
  -2  15   4     1660.72      694.50    877.24 o 
  -1  15   4     1193.85     1254.36     67.38 o 
   0  15   4     4466.37     4432.84    184.09 o 
   1  15   4       95.70       89.48     14.44 o 
   2  15   4     2021.86     1922.91     47.81 o 
   3  15   4      471.10      463.22     24.77 o 
   4  15   4    11071.52    11280.84    252.20 o 
   5  15   4       43.82       44.44     21.63 o 
   6  15   4     9352.38     9163.97    247.88 o 
   7  15   4      119.80       73.74     23.29 o 
   8  15   4      647.79      724.12     76.34 o 
   9  15   4      105.40      118.04     37.47 o 
  10  15   4      192.28      207.33     46.93 o 
 -10  16   4       79.52       93.60     29.08 o 
  -9  16   4      877.39      868.33     55.11 o 
  -8  16   4       54.68       90.81     20.53 o 
  -7  16   4     1349.55     1375.35     83.68 o 
  -6  16   4       63.88       58.22     15.25 o 
  -5  16   4     2550.12     2658.89     54.35 o 
  -4  16   4       10.33        9.88      6.13 o 
  -3  16   4     1427.20     1423.62     65.15 o 
  -2  16   4      845.92      858.72     54.60 o 
  -1  16   4     4969.26     4962.90    138.62 o 
   0  16   4      308.86      307.55     25.93 o 
   1  16   4    17334.54    16964.40    279.82 o 
   2  16   4     1457.82     1458.11     59.78 o 
   3  16   4      954.60      960.90     37.63 o 
   4  16   4      738.07      679.02     31.37 o 
   5  16   4     1131.29     1125.87     86.87 o 
   6  16   4      150.65      156.51     35.94 o 
   7  16   4      184.62      175.62     38.42 o 
   8  16   4       48.73       53.92     29.17 o 
   9  16   4       14.33       -4.61     17.12 o 
 -10  17   4       12.48       16.28     17.60 o 
  -9  17   4       38.84       70.04     35.01 o 
  -8  17   4      925.59      888.80     89.49 o 
  -7  17   4      118.85      121.15     22.25 o 
  -6  17   4       64.32       73.08     17.64 o 
  -5  17   4       10.84        4.49      6.28 o 
  -4  17   4       90.12       85.81     11.68 o 
  -3  17   4      229.57      265.19     30.10 o 
  -2  17   4      355.20      365.60     36.81 o 
  -1  17   4     1594.62     1484.65     59.09 o 
   0  17   4      579.69      587.68     36.54 o 
   1  17   4     4210.75     4147.69    141.85 o 
   2  17   4     1451.55     1380.98     76.08 o 
   3  17   4      526.28      509.19     64.14 o 
   4  17   4      149.97      146.89     15.82 o 
   5  17   4       20.39       -3.92     16.56 o 
   6  17   4      337.04      388.92     54.84 o 
   7  17   4     1274.66     1087.73     93.59 o 
   8  17   4      945.03     1117.76     98.68 o 
   9  17   4      632.10      679.45     79.91 o 
 -10  18   4       51.12       19.29     19.10 o 
  -9  18   4        3.76       26.82     11.13 o 
  -8  18   4       37.53       23.70     13.04 o 
  -7  18   4       15.42        4.09     10.59 o 
  -6  18   4      334.05      316.98     32.26 o 
  -5  18   4       22.95       28.95      7.07 o 
  -4  18   4      184.00      170.56     16.18 o 
  -3  18   4      716.62      741.71     40.97 o 
  -2  18   4     1293.97     1375.89     73.54 o 
  -1  18   4    19668.71    19645.62    202.97 o 
   0  18   4     2416.31     2336.40    105.66 o 
   1  18   4     4461.39     4501.59    150.73 o 
   2  18   4      250.07      211.74     18.66 o 
   3  18   4       49.09       54.63      9.11 o 
   4  18   4      612.43      606.41     38.18 o 
   5  18   4       11.63       -1.89     16.72 o 
   6  18   4       98.32       49.80     22.54 o 
   7  18   4      693.98      678.73     76.18 o 
   8  18   4       97.27       57.79     20.98 o 
  -9  19   4       39.01       11.73     16.37 o 
  -8  19   4     1389.23     1408.98     71.46 o 
  -7  19   4      589.99      625.36     55.83 o 
  -6  19   4     1954.53     2042.04     82.00 o 
  -5  19   4     1143.89     1100.57     39.52 o 
  -4  19   4     2225.80     2279.35     90.92 o 
  -3  19   4        6.86       -5.77     10.32 o 
  -2  19   4     7451.07     7222.33    173.49 o 
  -1  19   4      240.88      233.61     35.29 o 
   0  19   4     4393.63     4397.14    146.55 o 
   1  19   4      449.87      494.23     52.02 o 
   2  19   4     1470.80     1410.03     53.10 o 
   3  19   4      104.27      100.57     15.42 o 
   4  19   4      543.32      613.57     64.69 o 
   5  19   4      817.45      761.06     75.56 o 
   6  19   4      107.35       46.41     24.07 o 
   7  19   4      236.89      213.14     44.03 o 
   8  19   4     1679.95     1973.92    134.58 o 
  -9  20   4     1236.03     1226.61    103.03 o 
  -8  20   4     1219.92     1207.25     66.86 o 
  -7  20   4      878.52      817.66     77.97 o 
  -6  20   4        2.39       -0.10     11.23 o 
  -5  20   4      272.58      284.55     20.95 o 
  -4  20   4      968.31      967.21     40.11 o 
  -3  20   4     1848.69     1961.23     69.04 o 
  -2  20   4      174.48      167.18     21.79 o 
  -1  20   4     1925.32     1922.09     95.87 o 
   0  20   4      532.46      548.25     53.82 o 
   1  20   4      924.15      901.27     71.84 o 
   2  20   4     1589.72     1542.11     96.49 o 
   3  20   4      562.84      480.62     56.97 o 
   4  20   4       62.13       64.04     24.08 o 
   5  20   4     1019.94     1136.59     92.30 o 
   6  20   4        8.77       10.62     18.88 o 
   7  20   4      502.44      602.05     73.82 o 
  -8  21   4       27.55       40.40     23.39 o 
  -7  21   4        3.26        6.24     15.82 o 
  -6  21   4        4.59       -5.13     10.63 o 
  -5  21   4        1.32       -7.83     12.82 o 
  -4  21   4      265.93      297.38     31.93 o 
  -3  21   4      361.44      368.93     31.66 o 
  -2  21   4      133.57      135.20     19.74 o 
  -1  21   4     1073.04     1024.34     72.52 o 
   0  21   4      499.93      479.30     51.39 o 
   1  21   4     1666.68     1667.55     99.14 o 
   2  21   4      353.96      340.65     47.64 o 
   3  21   4     2305.80     2188.32    122.92 o 
   4  21   4        9.50      -12.12     19.37 o 
   5  21   4      159.19      113.30     31.53 o 
   6  21   4      182.63      232.46     44.98 o 
   7  21   4      554.46      544.56     70.71 o 
  -8  22   4        2.53       -2.12     19.11 o 
  -7  22   4     1508.36     1500.22     75.84 o 
  -6  22   4       29.94       65.30     18.13 o 
  -5  22   4      140.88      197.20     37.61 o 
  -4  22   4      171.84      199.44     20.25 o 
  -3  22   4       60.53       62.39     14.71 o 
  -2  22   4      129.83      144.22     21.95 o 
  -1  22   4      310.51      256.79     57.22 o 
   0  22   4      194.48      168.61     32.74 o 
   1  22   4       18.63        2.24     15.50 o 
   2  22   4      742.57      720.86     69.44 o 
   3  22   4      688.13      565.48     65.03 o 
   4  22   4        7.67       -7.39     21.41 o 
   5  22   4       16.76       12.96     21.89 o 
   6  22   4        8.84        2.66     22.55 o 
  -7  23   4      235.43      184.63     42.93 o 
  -6  23   4     1935.30     1868.36     84.62 o 
  -5  23   4      247.96      253.19     31.92 o 
  -4  23   4      342.55      415.50     29.28 o 
  -3  23   4      776.18      786.54     47.98 o 
  -2  23   4     3804.03     3742.53    121.36 o 
  -1  23   4      333.48      395.01     36.18 o 
   0  23   4     1885.31     1788.57    104.43 o 
   1  23   4       83.88       78.35     25.04 o 
   2  23   4     1363.86     1313.22     95.59 o 
   3  23   4       69.50       46.97     23.57 o 
   4  23   4     1066.45     1089.84     93.29 o 
   5  23   4       77.58       82.03     31.59 o 
   6  23   4      331.65      482.00     67.54 o 
  -6  24   4      133.62      159.43     27.45 o 
  -5  24   4      410.81      516.93     45.37 o 
  -4  24   4      113.01      103.45     22.74 o 
  -3  24   4     1146.62     1221.21     61.02 o 
  -2  24   4      396.74      397.36     35.56 o 
  -1  24   4     1992.42     2035.56     88.71 o 
   0  24   4      456.94      464.71     65.90 o 
   1  24   4     2143.53     2163.76    121.31 o 
   2  24   4        7.28       -1.13     17.78 o 
   3  24   4     2584.38     2700.11    144.83 o 
   4  24   4       40.65       41.16     21.62 o 
   5  24   4      666.13      840.33     86.50 o 
  -5  25   4        0.33       -7.01     17.52 o 
  -4  25   4      315.87      359.63     38.85 o 
  -3  25   4      741.80      912.10     53.96 o 
  -2  25   4      517.58      506.46     41.21 o 
  -1  25   4       85.72      113.60     21.19 o 
   0  25   4      888.99      863.70     92.85 o 
   1  25   4       18.71        3.88     10.81 o 
   2  25   4      162.77      131.66     30.57 o 
   3  25   4        2.72       -6.71     16.69 o 
   4  25   4       10.87       13.21     16.48 o 
  -5  26   4      236.34      283.79     50.08 o 
  -4  26   4       73.81       47.83     30.25 o 
  -3  26   4       27.45       30.67     13.58 o 
  -2  26   4      169.84      204.69     40.79 o 
  -1  26   4        2.22        1.54      9.76 o 
   0  26   4       86.63      134.30     45.47 o 
   1  26   4      259.38      315.30     35.91 o 
   2  26   4       99.55      116.77     23.87 o 
   3  26   4      427.18      442.95     61.79 o 
   4  26   4       14.99      -15.07     20.69 o 
  -4  27   4       69.82      114.30     33.99 o 
  -3  27   4      468.31      614.31     73.83 o 
  -2  27   4      504.72      554.81     45.66 o 
  -1  27   4      307.06      363.61     37.22 o 
   0  27   4      797.84      905.33     77.13 o 
   1  27   4        0.73       12.33     13.40 o 
   2  27   4     1463.00     1489.05     76.82 o 
   3  27   4        9.25       -5.82     19.01 o 
  -2  28   4       28.26       15.96     14.65 o 
  -1  28   4      547.55      563.89     46.90 o 
   0  28   4       12.90        3.98     12.29 o 
   1  28   4      625.75      711.88     54.03 o 
   2  28   4       95.34       58.17     40.16 o 
 -11   0   5      973.86      756.35     86.06 o 
  -9   0   5     3015.70     3130.68    138.74 o 
  -7   0   5     3230.71     3335.79     71.08 o 
  -5   0   5      362.86      336.51     28.67 o 
  -3   0   5     4267.86     4282.17     68.17 o 
  -1   0   5      771.60      807.17     27.11 o 
   1   0   5     3608.59     3364.63    111.11 o 
   3   0   5     7414.21     7630.59    180.98 o 
   5   0   5      970.59     1014.67     49.12 o 
   7   0   5      946.49      951.93     77.34 o 
   9   0   5     5838.31     5278.94    192.54 o 
  11   0   5     1755.56     1642.57    115.07 o 
 -12   1   5       63.80       50.29     20.25 o 
 -11   1   5     3045.52     2588.30    110.64 o 
 -10   1   5       81.19       41.44     17.52 o 
  -9   1   5        7.56        8.36      4.91 o 
  -8   1   5     8195.66     8341.98     91.09 o 
  -7   1   5      185.25      210.41     13.02 o 
  -6   1   5     3016.34     3059.11     46.36 o 
  -5   1   5      834.88      836.21     23.65 o 
  -4   1   5     7176.24     7279.20     90.75 o 
  -3   1   5        4.42        6.20      3.60 o 
  -2   1   5      214.27      210.70      9.26 o 
  -1   1   5        5.19       11.51      3.42 o 
   0   1   5      556.78      516.70     14.95 o 
   1   1   5     1869.36     1897.76     42.24 o 
   2   1   5     5434.91     5637.67    104.83 o 
   3   1   5      118.96      152.36     16.89 o 
   4   1   5     1243.04     1196.11     36.30 o 
   5   1   5     5714.45     5770.41     94.97 o 
   6   1   5     2482.86     2584.96     84.59 o 
   7   1   5      169.44      183.19     25.47 o 
   8   1   5      276.41      312.47     33.55 o 
   9   1   5      994.26     1028.22     60.47 o 
  10   1   5      102.88      123.62     25.75 o 
  11   1   5      284.11      291.13     44.70 o 
 -12   2   5        7.50        8.77     40.76 o 
 -11   2   5       32.36       17.31     15.05 o 
 -10   2   5      424.07      481.35     28.84 o 
  -9   2   5      809.26      758.60     20.86 o 
  -8   2   5     1541.72     1507.07     26.40 o 
  -7   2   5       98.91       84.02     11.76 o 
  -6   2   5     2241.69     2367.27     42.78 o 
  -5   2   5      784.50      787.14     24.53 o 
  -4   2   5     7921.31     7688.70     73.49 o 
  -3   2   5       87.84       80.41      7.32 o 
  -2   2   5     2047.01     2183.67     30.85 o 
  -1   2   5      628.24      626.11     14.98 o 
   0   2   5     5051.24     5078.99     46.00 o 
   1   2   5       57.49       66.24      6.94 o 
   2   2   5      521.47      466.54     22.28 o 
   3   2   5     1183.35     1361.16     43.53 o 
   4   2   5     4443.54     4538.40     95.58 o 
   5   2   5     1502.70     1558.61     42.92 o 
   6   2   5     5324.06     5328.72    131.30 o 
   7   2   5      253.71      275.77     31.12 o 
   8   2   5      272.57      308.79     39.05 o 
   9   2   5     6093.77     6228.81    147.87 o 
  10   2   5     3215.12     3059.77    107.50 o 
  11   2   5      453.42      437.64     43.57 o 
 -12   3   5        5.45       -5.38     29.65 o 
 -11   3   5     1908.51     1701.31    197.72 o 
 -10   3   5       69.18       82.76     17.11 o 
  -9   3   5      720.37      701.84     34.71 o 
  -8   3   5     2633.58     2661.79     65.28 o 
  -7   3   5       29.01       45.51      6.92 o 
  -6   3   5      209.35      210.94     12.67 o 
  -5   3   5     3505.94     3380.79     48.56 o 
  -4   3   5      923.18      852.94     24.23 o 
  -3   3   5     4003.36     4045.22     43.82 o 
  -2   3   5     1186.35     1024.06     20.77 o 
  -1   3   5     5161.73     5093.94     45.99 o 
   0   3   5     8748.36     9184.63     93.32 o 
   1   3   5      311.30      290.41     13.07 o 
   2   3   5     3046.46     3118.61     37.79 o 
   3   3   5      215.43      189.24     16.64 o 
   4   3   5      236.19      242.37     16.42 o 
   5   3   5     7341.51     7385.06    112.47 o 
   6   3   5     1204.11     1207.17     45.93 o 
   7   3   5     2038.76     2083.15    100.93 o 
   8   3   5     2421.86     2507.52     90.16 o 
   9   3   5     3040.24     3057.66    103.08 o 
  10   3   5      896.99      887.15     43.70 o 
  11   3   5     1009.06      927.28     62.05 o 
 -12   4   5      121.89       92.66     37.68 o 
 -11   4   5      437.73      515.41     51.90 o 
 -10   4   5        1.13        2.44      7.01 o 
  -9   4   5     2552.97     2596.14     68.63 o 
  -8   4   5      525.85      523.70     30.40 o 
  -7   4   5     2474.60     2541.06     55.84 o 
  -6   4   5       60.16       56.53      8.53 o 
  -5   4   5      414.92      412.36     16.36 o 
  -4   4   5     1897.99     1856.08     34.82 o 
  -3   4   5     5056.46     4924.18     51.52 o 
  -2   4   5      755.05      763.03     18.06 o 
  -1   4   5     2871.16     2966.86     41.46 o 
   0   4   5      319.27      373.59     16.36 o 
   1   4   5    19806.82    20859.87    166.31 o 
   2   4   5     3025.57     3304.68     64.70 o 
   3   4   5      285.62      318.86     16.29 o 
   4   4   5      684.85      737.69     34.42 o 
   5   4   5      124.08      137.72     20.97 o 
   6   4   5     2214.39     2183.99     61.17 o 
   7   4   5      527.53      533.25     50.12 o 
   8   4   5       94.20       77.50     18.97 o 
   9   4   5       44.52       43.90     15.14 o 
  10   4   5       28.37       24.63     18.80 o 
  11   4   5      376.42      410.52     41.22 o 
 -11   5   5        1.93        7.53     16.65 o 
 -10   5   5     1638.29     1719.47     59.27 o 
  -9   5   5      625.29      670.80     36.15 o 
  -8   5   5     4696.45     4676.06     90.63 o 
  -7   5   5      574.91      535.52     29.79 o 
  -6   5   5     1540.12     1554.80     37.24 o 
  -5   5   5      223.47      222.34     11.15 o 
  -4   5   5    10517.08    10582.12    101.32 o 
  -3   5   5     3063.02     3345.32     40.43 o 
  -2   5   5     9772.48     9993.42     65.17 o 
  -1   5   5      958.09     1023.06     21.46 o 
   0   5   5      100.57      179.97      9.55 o 
   1   5   5     1132.76      963.68     61.22 o 
   2   5   5     2589.04     2481.89     53.96 o 
   3   5   5     1567.98     1583.81     37.64 o 
   4   5   5        5.59        4.85      2.62 o 
   5   5   5     1493.16     1516.30     33.52 o 
   6   5   5     1051.49     1044.63     34.64 o 
   7   5   5       88.04       89.98     12.19 o 
   8   5   5       31.85       -4.04     14.02 o 
   9   5   5      339.67      353.73     36.63 o 
  10   5   5      843.17      821.61     84.19 o 
  11   5   5      931.22      935.22     92.53 o 
 -11   6   5       26.18       25.28     16.38 o 
 -10   6   5     1376.08     1409.76     57.95 o 
  -9   6   5       55.88       79.39     17.72 o 
  -8   6   5     2221.70     2215.22     75.08 o 
  -7   6   5      196.95      213.57     19.77 o 
  -6   6   5      591.95      593.63     33.18 o 
  -5   6   5        1.52        0.41      2.65 o 
  -4   6   5      153.67      138.55     10.43 o 
  -3   6   5     5265.02     5472.60     56.50 o 
  -2   6   5      602.00      695.10     18.73 o 
  -1   6   5     1590.36     1647.31     55.40 o 
   0   6   5    22182.11    22204.53    147.82 o 
   1   6   5      182.17      324.40     20.77 o 
   2   6   5    11611.18    11894.99    112.25 o 
   3   6   5        0.81        4.83      7.65 o 
   4   6   5     7503.46     7542.91    124.73 o 
   5   6   5      311.22      333.69     15.41 o 
   6   6   5      914.62      903.41     35.31 o 
   7   6   5      495.84      458.98     38.41 o 
   8   6   5      236.57       43.83    116.54 o 
   9   6   5       77.59       61.98     23.23 o 
  10   6   5     1281.03     1140.24    100.14 o 
  11   6   5       26.50       56.70     29.81 o 
 -11   7   5       24.79      -13.21     17.75 o 
 -10   7   5      633.97      744.83     94.34 o 
  -9   7   5     2896.45     3042.73     93.15 o 
  -8   7   5      366.35      367.67     28.35 o 
  -7   7   5      289.52      333.27     25.00 o 
  -6   7   5      837.43      811.21     48.48 o 
  -5   7   5      980.88      929.95     26.48 o 
  -4   7   5        2.41        4.56      3.42 o 
  -3   7   5      857.84      997.07     25.91 o 
  -2   7   5     1415.43     1495.79     30.69 o 
  -1   7   5     1020.93      956.49     24.68 o 
   0   7   5     2638.21     2476.56     40.39 o 
   1   7   5     5192.80     4893.15    133.07 o 
   2   7   5      129.82      126.34     10.94 o 
   3   7   5      780.82      821.98     26.26 o 
   4   7   5      232.93      225.88     18.30 o 
   5   7   5     3817.55     3831.22    119.43 o 
   6   7   5       55.64       45.32      9.00 o 
   7   7   5       11.40        2.30     14.17 o 
   8   7   5      232.50      199.26     21.16 o 
   9   7   5     1002.30     1051.07     91.18 o 
  10   7   5       75.27       75.16     30.18 o 
  11   7   5     1186.36     1198.53    106.47 o 
 -11   8   5      327.29      297.76     48.21 o 
 -10   8   5     1085.59     1127.60     59.94 o 
  -9   8   5     1835.17     1921.05    128.30 o 
  -8   8   5      142.11      166.11     19.37 o 
  -7   8   5      811.04      787.26     38.19 o 
  -6   8   5       34.57       24.45     19.13 o 
  -5   8   5      833.31      763.94     23.96 o 
  -4   8   5      532.17      559.49     17.20 o 
  -3   8   5     6291.94     6323.15     65.86 o 
  -2   8   5      625.08      549.13     18.93 o 
  -1   8   5     3060.16     2915.22     52.83 o 
   0   8   5     3754.48     3701.86     50.14 o 
   1   8   5      509.97      320.75     21.12 o 
   2   8   5      405.49      353.15     22.38 o 
   3   8   5       17.24       44.87     11.86 o 
   4   8   5      584.64      686.07     41.77 o 
   5   8   5      106.87      123.21     19.58 o 
   6   8   5       14.84       11.73     12.59 o 
   7   8   5      264.51      337.32     23.81 o 
   8   8   5      106.15      122.58     16.59 o 
   9   8   5      172.14      170.43     39.25 o 
  10   8   5      450.78      430.25     63.28 o 
  11   8   5      407.52      380.07     61.01 o 
 -11   9   5       91.68       50.44     27.63 o 
 -10   9   5      282.87      247.87     30.91 o 
  -9   9   5      352.05      388.35     35.86 o 
  -8   9   5     3686.12     3693.70     86.33 o 
  -7   9   5     1112.85     1123.15     53.97 o 
  -6   9   5      347.27      312.70     28.28 o 
  -5   9   5      354.05      355.05     55.97 o 
  -4   9   5     4067.63     4210.56     48.14 o 
  -3   9   5     1088.70     1012.28     25.39 o 
  -2   9   5     4632.79     4564.61     88.99 o 
  -1   9   5      839.68      871.51     29.41 o 
   0   9   5     4055.10     3834.25     77.55 o 
   1   9   5      142.29      144.23     14.28 o 
   2   9   5     4439.26     4463.30     79.16 o 
   3   9   5      580.22      578.57     36.85 o 
   4   9   5        5.08       10.49     10.25 o 
   5   9   5      141.05      185.08     29.67 o 
   6   9   5     2150.68     2127.17    114.83 o 
   7   9   5      307.38      329.21     48.85 o 
   8   9   5     1154.22     1115.29     91.64 o 
   9   9   5      119.03       76.10     30.17 o 
  10   9   5     1415.24     1289.45    107.47 o 
 -11  10   5      347.92      388.89     39.33 o 
 -10  10   5      892.65      948.80     57.95 o 
  -9  10   5      241.50      217.05     34.60 o 
  -8  10   5       30.61       29.33     12.51 o 
  -7  10   5        3.19       15.83     10.51 o 
  -6  10   5     1080.84     1026.77     78.26 o 
  -5  10   5       31.72       23.19      5.34 o 
  -4  10   5     1729.35     1740.70     33.58 o 
  -3  10   5     5411.50     5339.87     63.44 o 
  -2  10   5     3258.04     3298.47     60.34 o 
  -1  10   5     1786.86     1782.25     53.42 o 
   0  10   5      538.19      452.93     26.63 o 
   1  10   5     4776.36     4411.96    130.10 o 
   2  10   5      263.48      252.61     19.39 o 
   3  10   5      129.97       92.13     12.95 o 
   4  10   5     2558.06     2467.34     80.97 o 
   5  10   5      100.95       70.86     21.82 o 
   6  10   5     3927.52     4015.39    158.74 o 
   7  10   5      463.02      408.26     54.69 o 
   8  10   5      441.70      407.65     56.26 o 
   9  10   5       89.01       40.80     25.20 o 
  10  10   5      876.85     1085.20     99.12 o 
 -11  11   5       78.90       98.94     26.75 o 
 -10  11   5       59.96       56.50     20.62 o 
  -9  11   5      395.97      367.13     50.55 o 
  -8  11   5      176.37      178.71     23.76 o 
  -7  11   5       17.39       33.09     12.51 o 
  -6  11   5     2012.72     2095.94     74.63 o 
  -5  11   5     2193.03     2271.22    110.26 o 
  -4  11   5       85.18       93.54      8.65 o 
  -3  11   5      117.91      123.57     13.83 o 
  -2  11   5       12.27       20.93      7.43 o 
  -1  11   5     1140.09     1069.80     62.18 o 
   0  11   5       11.67       20.30      7.12 o 
   1  11   5     5174.28     4967.39    136.31 o 
   2  11   5      145.88      149.81     15.67 o 
   3  11   5     1060.78     1069.11     52.24 o 
   4  11   5     2828.32     2799.35     87.58 o 
   5  11   5     2705.98     2853.98    130.76 o 
   6  11   5      643.67      530.05     60.00 o 
   7  11   5     1598.59     1635.70    108.48 o 
   8  11   5      240.77      215.67     42.43 o 
   9  11   5     2167.50     2220.41    137.57 o 
  10  11   5      267.31      147.64     38.35 o 
 -11  12   5       70.37       73.11     24.70 o 
 -10  12   5      589.91      585.47     60.80 o 
  -9  12   5     1530.73     1462.32     68.84 o 
  -8  12   5      481.83      461.61     38.47 o 
  -7  12   5     3629.66     3509.75    100.38 o 
  -6  12   5        1.80       14.27     14.20 o 
  -5  12   5     2442.98     2463.59     52.68 o 
  -4  12   5      270.38      263.30     15.33 o 
  -3  12   5     1090.72     1063.65     32.87 o 
  -2  12   5       39.76       54.07      8.29 o 
  -1  12   5      233.62      211.62     19.65 o 
   0  12   5     1173.19     1157.36     43.40 o 
   1  12   5      356.24      362.60     19.55 o 
   2  12   5      153.96      180.63     11.96 o 
   3  12   5     1471.97     1438.32     61.66 o 
   4  12   5     1112.90     1251.07     84.36 o 
   5  12   5     1473.38     1587.63     99.71 o 
   6  12   5      827.46      886.85     78.01 o 
   7  12   5      368.13      329.64     49.81 o 
   8  12   5       78.71       33.15     17.95 o 
   9  12   5      451.95      503.64     66.08 o 
  10  12   5      449.03      459.25     65.70 o 
 -11  13   5      152.56      162.75     35.16 o 
 -10  13   5      294.71      269.86     42.38 o 
  -9  13   5      380.74      327.46     34.60 o 
  -8  13   5     2170.86     2182.66    110.30 o 
  -7  13   5      456.94      440.36     37.18 o 
  -6  13   5     3648.54     3811.09    157.24 o 
  -5  13   5      539.83      566.36     37.15 o 
  -4  13   5     4134.41     4019.71     60.50 o 
  -3  13   5      873.87      902.81     28.10 o 
  -2  13   5     1315.44     1235.56     87.40 o 
  -1  13   5      596.87      580.91     32.46 o 
   0  13   5      530.97      533.91     28.28 o 
   1  13   5       21.23       22.46      6.22 o 
   2  13   5     7251.97     7037.47     88.48 o 
   3  13   5     1246.46     1123.81     78.37 o 
   4  13   5     3313.23     3029.16    132.68 o 
   5  13   5       29.48       27.81     17.48 o 
   6  13   5     4646.82     4717.29    179.52 o 
   7  13   5      407.81      485.87     62.32 o 
   8  13   5        2.99       16.42     17.87 o 
   9  13   5       16.45       -1.76     21.75 o 
  10  13   5       33.61       52.03     30.70 o 
 -10  14   5       53.07       18.47     17.01 o 
  -9  14   5      551.67      538.16     44.03 o 
  -8  14   5      545.44      514.97     41.94 o 
  -7  14   5     1126.13     1133.36     72.30 o 
  -6  14   5      401.49      372.35     34.20 o 
  -5  14   5      254.71      296.70     21.74 o 
  -4  14   5     1494.65     1597.24     39.24 o 
  -3  14   5     1642.02     1585.31     41.64 o 
  -2  14   5     4022.14     3879.79    169.11 o 
  -1  14   5       66.76       50.75     11.10 o 
   0  14   5       59.50       49.14     10.23 o 
   1  14   5      154.93      161.23     13.83 o 
   2  14   5      164.21      154.46      9.18 o 
   3  14   5      440.63      409.50     48.26 o 
   4  14   5     1240.05     1342.20     91.31 o 
   5  14   5     1004.98     1005.76     81.76 o 
   6  14   5     1003.05      898.14     79.42 o 
   7  14   5      480.25      436.94     58.98 o 
   8  14   5     2944.75     2895.60    156.17 o 
   9  14   5      996.70      953.10     94.16 o 
 -10  15   5      315.88      398.31     54.59 o 
  -9  15   5        1.59        4.33      9.90 o 
  -8  15   5      379.74      372.62     36.65 o 
  -7  15   5       17.17       16.58     10.30 o 
  -6  15   5       14.09        2.25     10.71 o 
  -5  15   5      834.86      781.00     30.81 o 
  -4  15   5     1656.84     1703.37     56.19 o 
  -3  15   5     1371.49     1314.37     51.01 o 
  -2  15   5       39.92       52.83     13.18 o 
  -1  15   5     4290.98     3963.83     97.97 o 
   0  15   5     2575.16     2417.02     67.72 o 
   1  15   5      890.39      856.29     50.42 o 
   2  15   5      595.60      583.13     19.18 o 
   3  15   5      210.22      184.74     34.66 o 
   4  15   5      186.74      224.34     39.35 o 
   5  15   5     2594.42     2534.28    130.87 o 
   6  15   5      244.52      238.94     41.54 o 
   7  15   5     1741.44     1793.70    119.93 o 
   8  15   5      314.39      344.20     56.71 o 
   9  15   5      682.54      609.41     76.40 o 
 -10  16   5      148.17      177.81     39.72 o 
  -9  16   5       84.01       65.22     16.69 o 
  -8  16   5        4.35       -3.98     17.02 o 
  -7  16   5      351.18      347.52     34.66 o 
  -6  16   5      307.27      306.12     31.67 o 
  -5  16   5       72.94       54.16     11.57 o 
  -4  16   5      559.02      570.90     33.80 o 
  -3  16   5      148.85      100.59     35.26 o 
  -2  16   5     1188.72     1150.81     49.65 o 
  -1  16   5     2112.63     2070.15     64.53 o 
   0  16   5     1610.23     1580.38     45.97 o 
   1  16   5      105.31      110.01     17.10 o 
   2  16   5       25.17       19.09      4.47 o 
   3  16   5     1620.21     1505.51     94.88 o 
   4  16   5      948.92      921.05     77.58 o 
   5  16   5       88.44      114.64     31.95 o 
   6  16   5     1684.28     1694.07    113.88 o 
   7  16   5        9.58        2.57     18.55 o 
   8  16   5      873.49      762.06     83.48 o 
   9  16   5      338.70      382.78     61.06 o 
 -10  17   5     1041.74     1133.02     94.05 o 
  -9  17   5        6.00        3.31     31.41 o 
  -8  17   5      610.66      633.52     48.90 o 
  -7  17   5      223.09      227.56     29.14 o 
  -6  17   5     1539.23     1617.49     73.41 o 
  -5  17   5      883.94      948.35     36.13 o 
  -4  17   5     5660.62     5709.31    108.12 o 
  -3  17   5     1487.62     1530.11     73.82 o 
  -2  17   5     6187.00     6188.94     92.28 o 
  -1  17   5       11.19       -6.60      6.60 o 
   0  17   5      448.92      470.70     31.26 o 
   1  17   5     1076.82     1053.67     86.87 o 
   2  17   5       18.78       15.74      4.53 o 
   3  17   5       12.71       23.44     16.11 o 
   4  17   5     1893.33     1880.66    112.58 o 
   5  17   5     1143.42     1198.35     94.30 o 
   6  17   5      682.03      602.95     69.73 o 
   7  17   5       18.79       24.65     22.35 o 
   8  17   5      404.98      334.18     56.73 o 
  -9  18   5     1042.22     1051.99     64.66 o 
  -8  18   5      796.09      757.33     54.16 o 
  -7  18   5     1005.91     1040.68     78.43 o 
  -6  18   5       59.09       93.35     19.73 o 
  -5  18   5     3169.09     3304.90     68.97 o 
  -4  18   5     4917.03     5011.14     90.00 o 
  -3  18   5     5138.50     5263.14    141.34 o 
  -2  18   5        5.73       11.19     10.60 o 
  -1  18   5      141.10      139.63     18.91 o 
   0  18   5     1185.39     1032.52     68.57 o 
   1  18   5      579.56      570.76     77.06 o 
   2  18   5     2852.46     2770.51     65.36 o 
   3  18   5       72.72      123.14     29.64 o 
   4  18   5      507.79      498.49     59.97 o 
   5  18   5      240.15      260.93     47.01 o 
   6  18   5       40.90       19.84     16.28 o 
   7  18   5        4.47       11.17     16.70 o 
   8  18   5       41.62        0.79     26.63 o 
  -9  19   5      153.26      139.67     24.53 o 
  -8  19   5      767.98      817.71     58.70 o 
  -7  19   5      490.68      523.48     44.48 o 
  -6  19   5        2.32        0.31     10.55 o 
  -5  19   5        9.57       16.33      7.01 o 
  -4  19   5      440.44      460.55     28.53 o 
  -3  19   5      845.95      913.01     60.53 o 
  -2  19   5      249.79      232.07     22.74 o 
  -1  19   5      741.36      714.86     41.28 o 
   0  19   5      799.01      735.78     40.87 o 
   1  19   5     1241.56     1228.79     49.93 o 
   2  19   5     1046.20      933.01     78.02 o 
   3  19   5     3420.42     3199.98    145.56 o 
   4  19   5       57.80       17.72     17.24 o 
   5  19   5      553.12      565.74     67.65 o 
   6  19   5      572.32      566.02     71.31 o 
   7  19   5      555.21      497.60     67.74 o 
  -8  20   5     1214.07     1210.05     69.60 o 
  -7  20   5      169.28      157.71     26.41 o 
  -6  20   5      635.30      671.61     50.20 o 
  -5  20   5      739.31      670.34     49.53 o 
  -4  20   5      291.65      301.83     23.73 o 
  -3  20   5      958.10      923.65     62.97 o 
  -2  20   5      991.01      954.95     67.48 o 
  -1  20   5     2082.37     1934.81    112.14 o 
   0  20   5     1008.26     1051.33     49.75 o 
   1  20   5       22.59       35.77     20.17 o 
   2  20   5     1586.41     1522.83     99.77 o 
   3  20   5       66.11       80.47     28.22 o 
   4  20   5     1725.06     1621.97    110.26 o 
   5  20   5      211.24      166.99     39.05 o 
   6  20   5     1198.51     1233.28    104.26 o 
   7  20   5      164.63      147.42     38.88 o 
  -8  21   5      718.72      684.04     88.99 o 
  -7  21   5       18.24       32.84     19.48 o 
  -6  21   5      982.66     1071.29     64.87 o 
  -5  21   5      445.16      404.75     42.91 o 
  -4  21   5      890.43      913.91     47.67 o 
  -3  21   5       28.54       34.15     11.16 o 
  -2  21   5     2362.90     2453.32    110.35 o 
  -1  21   5       13.37       10.45     13.03 o 
   0  21   5     3845.97     3953.73    152.04 o 
   1  21   5      779.95      775.02     70.78 o 
   2  21   5      102.42      112.65     30.16 o 
   3  21   5       24.77       34.20     15.36 o 
   4  21   5     1052.86     1159.37     95.50 o 
   5  21   5      775.57      835.92     84.33 o 
   6  21   5      149.00       99.44     31.35 o 
  -7  22   5       95.41       77.19     20.62 o 
  -6  22   5      620.60      658.38     91.38 o 
  -5  22   5      259.95      300.07     35.20 o 
  -4  22   5      109.33      154.85     18.66 o 
  -3  22   5     1190.00     1216.54     69.36 o 
  -2  22   5     1293.90     1304.66     82.86 o 
  -1  22   5     2614.76     2614.86    121.58 o 
   0  22   5       20.87        2.17     13.12 o 
   1  22   5      620.93      687.65     67.79 o 
   2  22   5      708.91      685.04     70.40 o 
   3  22   5      139.42       96.30     30.61 o 
   4  22   5      147.84      155.74     38.97 o 
   5  22   5        3.76       -2.62     19.73 o 
   6  22   5       92.02      100.95     32.85 o 
  -7  23   5     1108.60     1104.28     96.11 o 
  -6  23   5      269.52      297.65     36.36 o 
  -5  23   5       10.60       14.51     27.87 o 
  -4  23   5       82.69      135.92     26.39 o 
  -3  23   5      130.25      119.26     20.61 o 
  -2  23   5      263.54      274.59     30.63 o 
  -1  23   5      135.39      145.22     30.28 o 
   0  23   5      516.54      496.87     57.60 o 
   1  23   5      336.33      291.36     46.90 o 
   2  23   5      442.42      428.49     58.57 o 
   3  23   5     1245.77     1257.33    100.48 o 
   4  23   5      368.04      334.92     55.27 o 
   5  23   5      456.87      492.61     66.96 o 
  -6  24   5      129.39      127.02     33.74 o 
  -5  24   5      252.11      261.33     34.01 o 
  -4  24   5      104.76      105.23     24.31 o 
  -3  24   5      184.69      158.68     23.74 o 
  -2  24   5       94.91      110.46     27.05 o 
  -1  24   5        1.17       -7.69     12.51 o 
   0  24   5      101.21       58.57     23.67 o 
   1  24   5       63.89       35.07     20.43 o 
   2  24   5      992.54      934.98     84.50 o 
   3  24   5      476.73      468.53     63.49 o 
   4  24   5     1131.97     1259.89    105.00 o 
  -5  25   5      111.75      129.63     35.70 o 
  -4  25   5      469.38      439.27     44.39 o 
  -3  25   5       51.91       57.15     15.91 o 
  -2  25   5      200.81      236.35     28.86 o 
  -1  25   5       23.78       21.48     15.81 o 
   0  25   5      114.06      115.78     30.39 o 
   1  25   5      760.70      712.84     74.84 o 
   2  25   5      253.05      269.47     48.13 o 
   3  25   5      168.07      182.63     41.06 o 
   4  25   5     1709.41     1979.11    133.16 o 
  -4  26   5       69.00       65.47     31.87 o 
  -3  26   5      215.10      199.46     42.41 o 
  -2  26   5      754.73      843.80     61.94 o 
  -1  26   5     1175.73     1311.11    143.06 o 
   0  26   5      192.51      207.18     47.91 o 
   1  26   5      176.21      124.39     33.47 o 
   2  26   5      387.78      516.57     66.41 o 
   3  26   5      101.11       70.55     29.42 o 
  -2  27   5       34.05       56.55     24.17 o 
  -1  27   5       78.39       94.13     27.41 o 
   0  27   5       41.71       38.70     19.91 o 
   1  27   5       20.92        9.48     12.78 o 
   2  27   5       94.16       43.00     24.04 o 
  -1  28   5       17.91        6.80     14.31 o 
   0  28   5       11.17       -4.01     14.59 o 
 -10   0   6       85.45      121.29     36.04 o 
  -8   0   6     1751.15     1830.01     44.19 o 
  -6   0   6      333.85      348.86     23.37 o 
  -4   0   6    13877.57    14119.30    137.62 o 
  -2   0   6     3013.11     2708.59     89.66 o 
   0   0   6     4256.96     4361.00     95.34 o 
   2   0   6    10641.73     9942.78    216.55 o 
   4   0   6     2304.67     2484.61     78.83 o 
   6   0   6      837.18      939.52     79.27 o 
   8   0   6      400.79      476.81     61.17 o 
  10   0   6     4350.87     4067.14    184.36 o 
 -11   1   6      171.77       74.61     41.16 o 
 -10   1   6        6.88      -17.64     19.60 o 
  -9   1   6      420.35      428.37     18.84 o 
  -8   1   6      890.78      905.67     23.97 o 
  -7   1   6       12.15       11.37      5.62 o 
  -6   1   6      192.91      222.84     16.72 o 
  -5   1   6     2955.91     2831.17     40.97 o 
  -4   1   6       46.12       49.24      7.34 o 
  -3   1   6     8234.43     7873.70     61.64 o 
  -2   1   6     1132.17     1102.97     25.79 o 
  -1   1   6     1513.64      696.41    295.92 o 
   0   1   6      977.47     1034.79     24.92 o 
   1   1   6     2614.58     2578.30     47.56 o 
   2   1   6     1579.09     1477.60     44.31 o 
   3   1   6      589.42      617.13     34.84 o 
   4   1   6       42.62       56.48     10.11 o 
   5   1   6     1750.79     1802.76     73.34 o 
   6   1   6     2183.53     2084.08     81.86 o 
   7   1   6     2215.00     2317.78     88.74 o 
   8   1   6       81.46       91.99     23.32 o 
   9   1   6     1399.74     1429.25     75.50 o 
  10   1   6     1092.75     1042.90     68.25 o 
  11   1   6      153.74      185.31     32.03 o 
 -11   2   6     1419.85     1167.70     76.79 o 
 -10   2   6      257.60      232.19     34.11 o 
  -9   2   6      633.84      627.37     33.24 o 
  -8   2   6      356.36      369.74     16.21 o 
  -7   2   6     2161.11     2164.07     38.53 o 
  -6   2   6       12.60       26.75      7.86 o 
  -5   2   6     1532.98     1550.75     37.02 o 
  -4   2   6     1100.30     1134.76     28.34 o 
  -3   2   6     6207.13     6286.38     59.01 o 
  -2   2   6        1.73       14.69      4.37 o 
  -1   2   6      806.21      847.44     27.40 o 
   0   2   6      150.50      150.74      9.74 o 
   1   2   6     1846.54     1882.95     39.81 o 
   2   2   6       52.41       62.74      7.57 o 
   3   2   6     1332.89     1290.06     46.14 o 
   4   2   6        0.29        9.55     12.29 o 
   5   2   6        2.58       20.76     13.73 o 
   6   2   6     7705.33     7715.61    319.76 o 
   7   2   6     2308.63     2319.69     89.12 o 
   8   2   6      953.82      837.46     56.89 o 
   9   2   6     1485.09     1394.38     75.31 o 
  10   2   6       40.61       58.47     32.04 o 
  11   2   6        0.19      -24.25     32.34 o 
 -11   3   6      169.94      129.21     27.70 o 
 -10   3   6      131.97       83.52     23.58 o 
  -9   3   6     2114.94     2224.76     63.68 o 
  -8   3   6     1687.48     1701.88     48.97 o 
  -7   3   6      523.37      521.39     16.32 o 
  -6   3   6     1622.30     1711.30     46.90 o 
  -5   3   6     1216.11     1188.03     34.76 o 
  -4   3   6     1159.83     1095.31     25.65 o 
  -3   3   6     1537.59     1579.46     31.63 o 
  -2   3   6      363.77      464.54     15.35 o 
  -1   3   6       13.49        8.53      3.39 o 
   0   3   6     1307.07     1237.31     32.79 o 
   1   3   6     3305.17     3063.40     47.97 o 
   2   3   6     2703.79     2714.84     46.24 o 
   3   3   6     2087.32     2190.61     46.76 o 
   4   3   6      188.73      185.95     19.05 o 
   5   3   6       20.65       22.92     16.63 o 
   6   3   6     2125.51     2202.53     83.79 o 
   7   3   6       79.40       86.54     28.75 o 
   8   3   6      161.64      182.70     49.99 o 
   9   3   6      232.59      206.63     29.26 o 
  10   3   6      195.83      184.54     30.89 o 
 -11   4   6      571.04      581.57     54.55 o 
 -10   4   6     1693.09     1670.24     87.79 o 
  -9   4   6      247.40      227.37     22.11 o 
  -8   4   6     4142.97     4290.97     88.38 o 
  -7   4   6      918.19      904.60     19.51 o 
  -6   4   6     1534.19     1533.01     37.49 o 
  -5   4   6      568.95      554.54     23.22 o 
  -4   4   6     3433.01     3302.83     46.96 o 
  -3   4   6      528.11      524.53     18.39 o 
  -2   4   6       92.95      135.62      8.62 o 
  -1   4   6     2414.54     2616.61     38.14 o 
   0   4   6    10052.49     9578.66    127.96 o 
   1   4   6      472.35      601.83     32.11 o 
   2   4   6     8069.48     8165.28    140.67 o 
   3   4   6      399.79      359.09     21.19 o 
   4   4   6     3885.59     4007.65     68.06 o 
   5   4   6       41.82       13.50     12.34 o 
   6   4   6     7676.50     7680.22    154.85 o 
   7   4   6       35.21       39.51     15.99 o 
   8   4   6      815.30      849.40     56.02 o 
   9   4   6      488.15      421.97     41.97 o 
  10   4   6     1308.58     1276.61     74.44 o 
 -11   5   6       47.22       14.54     17.58 o 
 -10   5   6      586.21      579.82     35.89 o 
  -9   5   6     1518.42     1589.62     56.85 o 
  -8   5   6        3.25       17.96      7.23 o 
  -7   5   6       14.92       13.27      3.28 o 
  -6   5   6       52.99       56.21     16.76 o 
  -5   5   6     2242.41     2120.85     43.51 o 
  -4   5   6      444.66      474.42     19.24 o 
  -3   5   6     9696.93    10159.48     86.50 o 
  -2   5   6     1922.42     1871.17     30.73 o 
  -1   5   6     3370.31     3380.07     43.48 o 
   0   5   6     2763.78     2674.35     67.60 o 
   1   5   6    12143.43    11984.15    139.46 o 
   2   5   6     1281.90     1305.61     34.57 o 
   3   5   6     4482.49     4826.42     65.77 o 
   4   5   6        0.52        3.03      5.21 o 
   5   5   6     4608.54     4621.55     90.30 o 
   6   5   6       88.49       77.71     10.71 o 
   7   5   6      403.26      398.24     23.56 o 
   8   5   6       91.64      105.51     16.10 o 
   9   5   6      800.08      761.95     82.51 o 
  10   5   6       84.87       90.92     36.98 o 
 -11   6   6     1776.01     1852.50     97.19 o 
 -10   6   6      153.79      202.95     22.66 o 
  -9   6   6     1377.57     1454.37     55.66 o 
  -8   6   6      503.36      530.40     30.05 o 
  -7   6   6      340.71      343.43     22.92 o 
  -6   6   6      459.48      482.42     18.85 o 
  -5   6   6      675.68      705.78     26.75 o 
  -4   6   6     4930.92     4988.60     61.56 o 
  -3   6   6     6563.52     6545.52     62.06 o 
  -2   6   6     4123.72     4656.88     52.29 o 
  -1   6   6     2224.28     2216.86     35.50 o 
   0   6   6     2191.80     2211.32     49.46 o 
   1   6   6     3528.51     3404.49     74.30 o 
   2   6   6      106.85      101.44     12.59 o 
   3   6   6       10.62       23.02     10.49 o 
   4   6   6        6.36        4.18      4.66 o 
   5   6   6      542.61      492.93     24.11 o 
   6   6   6     1183.57     1194.56     33.41 o 
   7   6   6       85.26       82.24      8.35 o 
   8   6   6        5.39        0.90     16.32 o 
   9   6   6        7.12       19.12     25.80 o 
  10   6   6      158.44       89.50     36.48 o 
 -11   7   6      184.23      198.06     49.08 o 
 -10   7   6      378.34      379.73     35.25 o 
  -9   7   6      312.20      304.67     28.89 o 
  -8   7   6      974.60      994.65     40.04 o 
  -7   7   6     1449.08     1419.15     45.99 o 
  -6   7   6      705.35      716.49     50.97 o 
  -5   7   6       23.93       35.17      7.38 o 
  -4   7   6      207.23      215.61     13.14 o 
  -3   7   6      226.32      199.53     11.94 o 
  -2   7   6      911.54      809.95     22.02 o 
  -1   7   6     1857.35     1960.54     39.99 o 
   0   7   6      123.75      120.83      9.18 o 
   1   7   6      799.30      852.63     51.44 o 
   2   7   6      910.50      936.67     28.78 o 
   3   7   6     1048.31      931.90     30.60 o 
   4   7   6     1546.45     1612.29     40.67 o 
   5   7   6      497.34      531.52     33.53 o 
   6   7   6       88.63       48.83     16.93 o 
   7   7   6       62.69       56.03      9.42 o 
   8   7   6        1.88      -11.87     18.72 o 
   9   7   6      124.05      117.62     37.12 o 
  10   7   6       13.12       24.92     22.85 o 
 -11   8   6       64.48      101.55     26.73 o 
 -10   8   6      986.67     1065.36     51.20 o 
  -9   8   6      244.48      277.67     26.47 o 
  -8   8   6     2856.86     2862.08     77.52 o 
  -7   8   6      668.74      641.39     42.56 o 
  -6   8   6     1016.03      924.50     80.00 o 
  -5   8   6      608.41      595.72     26.69 o 
  -4   8   6     5121.03     5194.35     76.27 o 
  -3   8   6      512.94      497.30     19.37 o 
  -2   8   6     7796.87     8210.63     77.08 o 
  -1   8   6        0.79        7.89      7.61 o 
   0   8   6     8890.27     8605.69    140.02 o 
   1   8   6     1074.20     1037.95     57.46 o 
   2   8   6    10016.43    10468.07    128.35 o 
   3   8   6        1.43      -24.80     24.80 o 
   4   8   6     4016.22     3985.10    149.52 o 
   5   8   6      804.19      793.85     70.92 o 
   6   8   6     2323.12     2450.05    129.27 o 
   7   8   6      171.66      144.50     34.08 o 
   8   8   6      485.29      854.96     85.13 o 
   9   8   6       16.58        5.73     20.08 o 
  10   8   6      717.40      747.96     85.15 o 
 -11   9   6        9.83       -0.77     28.86 o 
 -10   9   6     1103.14     1131.43     53.96 o 
  -9   9   6     2216.21     2233.96     83.56 o 
  -8   9   6       51.27       68.13     16.93 o 
  -7   9   6     1408.57     1437.65    101.64 o 
  -6   9   6      773.52      598.05    139.14 o 
  -5   9   6     1250.14     1270.75     38.51 o 
  -4   9   6      209.32      213.14     13.28 o 
  -3   9   6     1363.34     1369.65     33.80 o 
  -2   9   6       18.27       17.50      5.57 o 
  -1   9   6      828.92      754.30     27.70 o 
   0   9   6       81.52       84.34      8.60 o 
   1   9   6    11547.68    12235.36    202.01 o 
   2   9   6      945.36     1138.47     43.42 o 
   3   9   6     2954.87     2845.28    123.56 o 
   4   9   6        1.15       21.09     18.05 o 
   5   9   6     3174.98     3248.82    143.71 o 
   6   9   6        9.93       -2.08     19.87 o 
   7   9   6       29.96       27.68     20.04 o 
   8   9   6      167.54      181.44     39.53 o 
   9   9   6      301.19      258.17     51.62 o 
  10   9   6       85.79       64.20     27.58 o 
 -10  10   6      292.90      270.30     40.28 o 
  -9  10   6      705.77      772.86     79.81 o 
  -8  10   6     1082.14     1131.73     59.52 o 
  -7  10   6     1285.55     1229.86     84.62 o 
  -6  10   6       34.03       36.06     16.11 o 
  -5  10   6     1955.76     1946.22     48.10 o 
  -4  10   6      471.28      453.00     21.11 o 
  -3  10   6      245.03      196.34     13.81 o 
  -2  10   6      543.37      551.80     25.14 o 
  -1  10   6        3.99       23.39     14.21 o 
   0  10   6     1941.44     1936.05     46.52 o 
   1  10   6      337.78      359.28     20.84 o 
   2  10   6     1536.42     1453.18     85.94 o 
   3  10   6      662.28      636.31     59.96 o 
   4  10   6      370.40      448.59     53.06 o 
   5  10   6       31.08       24.05     19.66 o 
   6  10   6      600.32      710.97     71.87 o 
   7  10   6      343.68      204.96     40.41 o 
   8  10   6      624.87      520.34     66.80 o 
   9  10   6      142.85      268.05     57.80 o 
  10  10   6     1317.02     1389.17    117.94 o 
 -10  11   6       18.45       30.91     18.34 o 
  -9  11   6      239.52      241.00     29.77 o 
  -8  11   6     1137.16     1142.91     60.66 o 
  -7  11   6      107.20      104.59     18.88 o 
  -6  11   6       57.84       47.38     21.33 o 
  -5  11   6      827.40      803.34     31.33 o 
  -4  11   6      365.08      352.14     23.50 o 
  -3  11   6     2086.47     2069.55     58.93 o 
  -2  11   6     2691.54     2546.78     70.77 o 
  -1  11   6     1002.95      990.21     44.09 o 
   0  11   6       62.03       64.51      6.92 o 
   1  11   6     1242.75     1287.29     39.34 o 
   2  11   6     2126.46     2114.72    105.40 o 
   3  11   6      274.11      318.86     43.48 o 
   4  11   6      352.52      357.62     47.87 o 
   5  11   6      727.72      542.36     61.01 o 
   6  11   6      835.54      687.68     71.56 o 
   7  11   6        2.53       -7.68     21.77 o 
   8  11   6       15.81        4.38     23.78 o 
   9  11   6      723.64      604.44     76.06 o 
  10  11   6       28.50       27.04     23.21 o 
 -10  12   6       12.33       25.08     17.59 o 
  -9  12   6       14.72        6.19     10.73 o 
  -8  12   6        4.78       11.48     13.67 o 
  -7  12   6      330.07      315.46     32.59 o 
  -6  12   6      326.19      330.49     47.32 o 
  -5  12   6      144.44      141.79     10.72 o 
  -4  12   6     2102.48     2057.31     46.20 o 
  -3  12   6      641.38      554.15     31.12 o 
  -2  12   6     3070.33     3060.63     78.58 o 
  -1  12   6       12.27        3.95      7.68 o 
   0  12   6     2379.24     2341.91     65.33 o 
   1  12   6     1253.61     1293.59     39.55 o 
   2  12   6     1726.85     1686.68     94.61 o 
   3  12   6      619.86      683.69     62.66 o 
   4  12   6     1584.18     1601.59    100.71 o 
   5  12   6       15.10       54.35     22.38 o 
   6  12   6      628.22      672.96     71.65 o 
   7  12   6       68.94      103.34     31.99 o 
   8  12   6     1605.87     1674.95    121.01 o 
   9  12   6        4.03       20.71     21.77 o 
 -10  13   6      106.66       87.22     24.63 o 
  -9  13   6      286.14      283.50     34.41 o 
  -8  13   6      325.55      330.21     35.19 o 
  -7  13   6      187.37      197.24     34.01 o 
  -6  13   6      766.59      741.49     48.68 o 
  -5  13   6     2780.49     2826.97     48.26 o 
  -4  13   6      595.58      590.01     36.53 o 
  -3  13   6     4994.22     4981.63     87.87 o 
  -2  13   6       10.09       11.21      8.48 o 
  -1  13   6      186.72      196.05     16.22 o 
   0  13   6     1334.36     1323.51     41.75 o 
   1  13   6      740.49      671.26     25.77 o 
   2  13   6      498.19      524.95     53.87 o 
   3  13   6       50.07       36.33     17.96 o 
   4  13   6      766.71      863.00     75.95 o 
   5  13   6     3770.18     3790.21    162.90 o 
   6  13   6      188.48      183.36     41.74 o 
   7  13   6     4538.15     4381.22    189.83 o 
   8  13   6       33.58       35.74     23.83 o 
   9  13   6     1183.40     1473.85    121.43 o 
 -10  14   6      117.56      104.93     32.46 o 
  -9  14   6       42.89       51.11     18.28 o 
  -8  14   6      354.86      411.91     38.99 o 
  -7  14   6      260.60      298.22     32.36 o 
  -6  14   6      178.67      196.00     27.16 o 
  -5  14   6     2882.66     2953.58     70.63 o 
  -4  14   6     3638.42     3693.18     64.56 o 
  -3  14   6       19.47       14.44      6.46 o 
  -2  14   6     1811.09     1866.62     63.68 o 
  -1  14   6        1.58       -3.63      5.64 o 
   0  14   6     1903.36     1950.88     51.26 o 
   1  14   6      749.10      694.84     42.17 o 
   2  14   6     1668.05     1611.49     96.10 o 
   3  14   6      386.63      381.66     49.07 o 
   4  14   6     1352.68     1254.10     92.36 o 
   5  14   6     1977.85     1960.77    118.91 o 
   6  14   6     5267.68     5182.16    200.26 o 
   7  14   6        0.42       29.64     26.97 o 
   8  14   6      254.49      329.39     57.26 o 
   9  14   6       58.40      103.19     38.01 o 
 -10  15   6       54.38       44.00     16.05 o 
  -9  15   6       22.22       25.84     24.08 o 
  -8  15   6      824.12      855.62     56.65 o 
  -7  15   6      793.54      807.69     53.66 o 
  -6  15   6     1225.43     1155.69    102.17 o 
  -5  15   6       34.10       21.18     12.98 o 
  -4  15   6     1930.87     1907.37     47.55 o 
  -3  15   6     4136.66     4103.52     99.04 o 
  -2  15   6     3221.29     3226.21     84.58 o 
  -1  15   6     2606.53     2550.87     59.79 o 
   0  15   6      737.57      685.53     37.75 o 
   1  15   6       60.97       50.38     21.24 o 
   2  15   6      657.15      612.67     60.03 o 
   3  15   6     1210.73     1139.64     85.80 o 
   4  15   6      417.20      426.97     54.33 o 
   5  15   6      485.89      504.45     62.91 o 
   6  15   6      137.84      205.12     44.03 o 
   7  15   6        1.29      -16.74     24.10 o 
   8  15   6       92.41       31.83     24.60 o 
  -9  16   6       41.35       52.33     16.06 o 
  -8  16   6      614.87      582.38     48.17 o 
  -7  16   6      367.51      391.67     38.97 o 
  -6  16   6      868.24      941.45     57.77 o 
  -5  16   6      128.79      111.48     17.20 o 
  -4  16   6       57.57       62.60     13.13 o 
  -3  16   6     1134.19     1146.43     53.59 o 
  -2  16   6     3079.94     3042.89    105.40 o 
  -1  16   6      350.88      360.76     23.44 o 
   0  16   6       91.57      101.39     15.59 o 
   1  16   6       16.32       24.94      8.26 o 
   2  16   6     2769.30     2695.23     61.70 o 
   3  16   6      270.11      303.79     45.58 o 
   4  16   6     2405.84     2393.19    130.49 o 
   5  16   6       43.04       37.72     21.35 o 
   6  16   6      560.32      534.67     68.56 o 
   7  16   6        5.93       -7.36     19.47 o 
   8  16   6      773.47      896.70     92.91 o 
  -9  17   6      239.99      227.16     31.64 o 
  -8  17   6      945.19      922.45     60.65 o 
  -7  17   6       12.84       22.96     22.77 o 
  -6  17   6      994.37      949.35     77.84 o 
  -5  17   6      838.14      805.91     57.84 o 
  -4  17   6       25.97       22.36     17.75 o 
  -3  17   6    12528.94    12589.68    225.68 o 
  -2  17   6       81.73       90.15     15.05 o 
  -1  17   6     6927.85     6680.96    178.53 o 
   0  17   6      264.23      257.34     24.10 o 
   1  17   6     1003.90      955.00     66.81 o 
   2  17   6      138.22      196.74     36.74 o 
   3  17   6     1917.46     1955.06    115.87 o 
   4  17   6        8.37       -5.02     15.57 o 
   5  17   6      684.22      652.48     73.40 o 
   6  17   6      436.98      437.86     62.58 o 
   7  17   6      597.80      679.53     78.56 o 
  -9  18   6       83.78       83.63     23.31 o 
  -8  18   6        9.12       18.54     13.23 o 
  -7  18   6      832.70      748.77     54.11 o 
  -6  18   6      135.54      140.45     24.88 o 
  -5  18   6        4.09      -10.86     11.05 o 
  -4  18   6     4090.08     4132.42    100.40 o 
  -3  18   6       14.37       22.20      8.73 o 
  -2  18   6     2246.91     2221.71     70.56 o 
  -1  18   6     1234.08     1208.67     57.62 o 
   0  18   6     4621.64     4347.04     99.67 o 
   1  18   6      630.80      577.62     34.21 o 
   2  18   6     1954.97     1890.99    111.98 o 
   3  18   6      507.23      541.54     61.52 o 
   4  18   6     1938.93     2064.29    125.02 o 
   5  18   6       68.73       33.59     20.58 o 
   6  18   6     2210.34     2254.58    141.30 o 
   7  18   6      215.78      215.93     47.56 o 
  -8  19   6        3.90       -2.92     16.21 o 
  -7  19   6        1.40       26.39     35.64 o 
  -6  19   6      740.75      751.83     54.26 o 
  -5  19   6     1222.10     1283.24     69.87 o 
  -4  19   6        9.09       -2.65      9.80 o 
  -3  19   6      273.14      307.67     37.53 o 
  -2  19   6       85.78      159.66     30.54 o 
  -1  19   6      234.70      176.46     21.38 o 
   0  19   6     1402.15     1311.95    125.62 o 
   1  19   6      156.42      181.53     36.75 o 
   2  19   6       78.06       74.91     27.17 o 
   3  19   6      289.00      227.17     43.33 o 
   4  19   6        1.78        4.98     18.14 o 
   5  19   6      134.92      194.46     44.35 o 
   6  19   6       37.46        3.78     18.81 o 
  -8  20   6       63.74       79.74     19.09 o 
  -7  20   6      345.26      365.35     40.16 o 
  -6  20   6      459.81      416.75     41.69 o 
  -5  20   6      132.18      125.91     23.06 o 
  -4  20   6      127.63      117.37     16.35 o 
  -3  20   6       19.20       20.03     10.18 o 
  -2  20   6     1194.21     1195.06     78.48 o 
  -1  20   6      783.52      792.33     68.38 o 
   0  20   6      291.95      246.55     39.38 o 
   1  20   6     1119.56     1116.31     87.01 o 
   2  20   6     2305.87     2165.79    123.37 o 
   3  20   6      205.22      217.60     43.17 o 
   4  20   6     1868.53     2018.86    127.48 o 
   5  20   6      520.58      638.77     75.76 o 
   6  20   6       90.42      131.54     39.57 o 
  -7  21   6     1278.26     1317.77     75.49 o 
  -6  21   6      110.32      106.48     28.32 o 
  -5  21   6      212.01      225.29     31.16 o 
  -4  21   6       65.36       58.68     11.60 o 
  -3  21   6       12.63       29.80     13.99 o 
  -2  21   6     1284.27     1382.89     87.10 o 
  -1  21   6     1636.32     1753.11    101.78 o 
   0  21   6       17.55       22.41     15.54 o 
   1  21   6     1254.18     1223.27     92.13 o 
   2  21   6      571.67      618.14     68.74 o 
   3  21   6     2731.51     2749.22    147.72 o 
   4  21   6      336.09      288.26     51.72 o 
   5  21   6     1447.03     1611.21    120.60 o 
  -7  22   6        6.80       15.27     17.97 o 
  -6  22   6      694.47      692.14     55.11 o 
  -5  22   6      917.92      993.14     65.74 o 
  -4  22   6      185.63      196.25     29.51 o 
  -3  22   6        0.18       -9.63     12.05 o 
  -2  22   6      541.51      506.19     54.21 o 
  -1  22   6      211.62      244.26     39.84 o 
   0  22   6     1786.19     1622.73    104.18 o 
   1  22   6        1.11      -11.21     18.04 o 
   2  22   6     3000.16     3023.72    151.76 o 
   3  22   6      130.95      120.59     34.32 o 
   4  22   6     1450.38     1352.16    108.70 o 
   5  22   6       41.85       21.57     13.68 o 
  -6  23   6       77.51      100.19     34.38 o 
  -5  23   6       12.96       20.93     13.45 o 
  -4  23   6        2.97       -1.56     12.56 o 
  -3  23   6        3.03        8.09     10.20 o 
  -2  23   6       17.02       -1.67     11.70 o 
  -1  23   6        2.46       11.95     14.67 o 
   0  23   6      890.18      906.35     78.80 o 
   1  23   6     2081.28     1891.54    118.01 o 
   2  23   6       75.32       76.60     25.96 o 
   3  23   6      288.67      299.25     50.52 o 
   4  23   6        3.44       17.13     19.47 o 
  -5  24   6       74.77       91.96     31.84 o 
  -4  24   6      225.90      255.81     36.64 o 
  -3  24   6       35.58       40.15     23.70 o 
  -2  24   6     1034.78      908.57     74.28 o 
  -1  24   6      342.45      359.23     49.67 o 
   0  24   6        1.04        5.12     13.56 o 
   1  24   6      307.18      273.11     48.37 o 
   2  24   6       21.92       14.76     17.08 o 
   3  24   6       29.53       30.84     16.71 o 
   4  24   6      176.36      157.12     42.87 o 
  -5  25   6      633.40      644.35     78.20 o 
  -4  25   6        5.77      -25.17     25.17 o 
  -3  25   6     1081.44     1136.98    101.93 o 
  -2  25   6      370.65      429.57     63.13 o 
  -1  25   6     1267.22     1402.43     98.52 o 
   0  25   6      185.44      223.57     43.59 o 
   1  25   6        7.12      -17.15     20.76 o 
   2  25   6       98.95       37.53     23.71 o 
   3  25   6     1055.82     1115.89    100.36 o 
  -2  26   6     1964.73     2135.31    119.03 o 
  -1  26   6      116.71      121.04     23.37 o 
   0  26   6     1345.55     1438.47    106.04 o 
   1  26   6       22.93      -21.93     21.93 o 
   2  26   6      157.55      116.75     33.99 o 
  -1  27   6      761.22      789.96     77.15 o 
   0  27   6       48.96       22.62     19.63 o 
 -11   0   7       45.60       15.82     23.97 o 
  -9   0   7      320.07      304.40     55.64 o 
  -7   0   7     4428.22     1263.77   2134.98 o 
  -5   0   7       67.57       27.77     23.62 o 
  -3   0   7     1046.27     1133.25     42.93 o 
  -1   0   7       70.28       85.67     18.19 o 
   1   0   7     2332.85     2254.97     45.98 o 
   3   0   7     8558.29     8705.07    225.73 o 
   5   0   7      339.42      363.08     52.35 o 
   7   0   7      692.83      736.93     77.93 o 
   9   0   7      186.92      267.50     52.01 o 
 -11   1   7       61.00       80.12     25.27 o 
 -10   1   7      694.39      686.86     59.58 o 
  -9   1   7      464.92      505.75     29.57 o 
  -8   1   7       14.60        9.10      4.30 o 
  -7   1   7      922.75      998.68     40.97 o 
  -6   1   7      479.70      461.16     22.71 o 
  -5   1   7      517.71      522.46     27.76 o 
  -4   1   7       28.56       26.98      5.97 o 
  -3   1   7     6157.98     6266.63     75.97 o 
  -2   1   7      307.06      277.82     20.20 o 
  -1   1   7     1001.91     1039.25     30.47 o 
   0   1   7     4666.55     4377.02     48.33 o 
   1   1   7     3085.47     3081.48     37.98 o 
   2   1   7        2.96        0.38      4.76 o 
   3   1   7      435.22      428.82     65.26 o 
   4   1   7      115.68      130.87     24.98 o 
   5   1   7     1336.13     1321.89     67.27 o 
   6   1   7       10.07       31.57     17.30 o 
   7   1   7     7859.63     7526.71    169.73 o 
   8   1   7      749.67      702.73     92.01 o 
   9   1   7      412.17      434.87     45.68 o 
  10   1   7     1397.50     1545.58    121.19 o 
 -11   2   7      322.95      273.17     39.65 o 
 -10   2   7      635.93      606.69     56.20 o 
  -9   2   7        2.42       16.95     10.48 o 
  -8   2   7     1172.95     1245.08     34.47 o 
  -7   2   7      842.48      886.59     35.25 o 
  -6   2   7       25.14       32.46      8.94 o 
  -5   2   7      225.19      239.15     16.28 o 
  -4   2   7     3465.55     3377.97     66.08 o 
  -3   2   7       10.68        9.82      6.80 o 
  -2   2   7     4164.53     4076.20     71.51 o 
  -1   2   7      258.66      227.07     14.26 o 
   0   2   7     4030.77     4181.66     67.19 o 
   1   2   7     1065.88     1015.02     22.83 o 
   2   2   7     2155.34     2205.81     36.67 o 
   3   2   7     3658.70     3547.48     74.03 o 
   4   2   7       89.64      134.13     22.93 o 
   5   2   7      598.67      621.36     47.12 o 
   6   2   7     9556.72     9488.23    184.32 o 
   7   2   7       18.15       31.19     16.44 o 
   8   2   7     1257.01     1274.91     72.60 o 
   9   2   7      400.98      348.08     40.79 o 
  10   2   7     1110.61     1158.25     73.47 o 
 -11   3   7      530.60      570.56     56.41 o 
 -10   3   7        5.16       15.72     18.67 o 
  -9   3   7      824.73      859.06     41.33 o 
  -8   3   7      220.29      230.43     14.64 o 
  -7   3   7     1233.50     1256.84     37.99 o 
  -6   3   7     1409.91     1372.25     40.30 o 
  -5   3   7     5382.46     5602.36     80.18 o 
  -4   3   7      610.92      626.09     35.84 o 
  -3   3   7    10066.33     9794.04    196.66 o 
  -2   3   7       32.57       38.31      6.44 o 
  -1   3   7      886.87      909.18     28.17 o 
   0   3   7       17.19       29.37      6.09 o 
   1   3   7     3962.86     4013.02     51.28 o 
   2   3   7      687.38      678.64     21.81 o 
   3   3   7      303.57      313.37     15.05 o 
   4   3   7      172.75      183.32     18.49 o 
   5   3   7     1771.29     1729.40     76.62 o 
   6   3   7      454.24      465.95     46.57 o 
   7   3   7     1370.07     1508.10     76.63 o 
   8   3   7      230.89      254.52     37.76 o 
   9   3   7      398.25      425.63     44.82 o 
  10   3   7      114.09      118.88     23.85 o 
 -11   4   7      446.81      458.97     50.87 o 
 -10   4   7      220.31      207.37     33.68 o 
  -9   4   7        2.26        8.40      9.13 o 
  -8   4   7       91.43       99.91     13.58 o 
  -7   4   7        0.93        2.36      4.97 o 
  -6   4   7       15.93       19.44      5.95 o 
  -5   4   7     2791.22     2976.05     57.94 o 
  -4   4   7     4510.36     4657.10     64.62 o 
  -3   4   7      278.74      299.98     15.74 o 
  -2   4   7      256.45      265.09     13.10 o 
  -1   4   7      884.26      969.33     29.42 o 
   0   4   7      935.46      978.49     26.63 o 
   1   4   7       34.78       36.37      8.05 o 
   2   4   7       78.35       96.17     15.67 o 
   3   4   7      718.96      693.85     17.58 o 
   4   4   7       25.74       23.69      6.77 o 
   5   4   7     1697.01     1781.51     51.57 o 
   6   4   7      387.19      394.28     49.56 o 
   7   4   7      199.36      196.82     16.78 o 
   8   4   7      615.16      594.68     59.14 o 
   9   4   7      280.35      277.45     57.68 o 
  10   4   7        0.71       19.56     29.07 o 
 -11   5   7      353.50      392.85     89.49 o 
 -10   5   7      217.54      235.62     35.45 o 
  -9   5   7      932.67      927.16     52.08 o 
  -8   5   7      341.80      360.00     25.53 o 
  -7   5   7      649.80      684.95     25.13 o 
  -6   5   7      812.99      855.15     30.08 o 
  -5   5   7       60.56       62.85      9.84 o 
  -4   5   7      112.44      101.66     19.39 o 
  -3   5   7      111.63      135.72     11.02 o 
  -2   5   7     1108.94     1145.02     29.62 o 
  -1   5   7      477.73      453.69     16.58 o 
   0   5   7      136.08      145.15     11.85 o 
   1   5   7     1335.93     1404.74     39.31 o 
   2   5   7        3.50        1.11      8.66 o 
   3   5   7     1132.67     1177.73     47.16 o 
   4   5   7     1520.20     1477.18     51.47 o 
   5   5   7      196.86      241.42     20.94 o 
   6   5   7      582.22      566.04     19.15 o 
   7   5   7       90.69      101.57     35.35 o 
   8   5   7        8.75       32.62     18.61 o 
   9   5   7      134.41      178.81     43.14 o 
  10   5   7      674.35      707.32     87.36 o 
 -10   6   7     1657.59     1899.76    123.36 o 
  -9   6   7      269.82      255.66     31.39 o 
  -8   6   7     5688.00     5834.30     98.53 o 
  -7   6   7     1669.23     1648.82     42.48 o 
  -6   6   7      685.56      695.54     28.31 o 
  -5   6   7     1477.16     1481.69     43.38 o 
  -4   6   7     2452.24     2521.26     57.49 o 
  -3   6   7      278.74      303.64     26.62 o 
  -2   6   7      316.98      297.06     13.92 o 
  -1   6   7      146.81      150.58     13.14 o 
   0   6   7     2723.72     2917.89     56.15 o 
   1   6   7      823.84      845.61     39.72 o 
   2   6   7    11611.73    11418.85    145.39 o 
   3   6   7      111.48       98.53     14.04 o 
   4   6   7     4004.75     4026.48     80.47 o 
   5   6   7      820.51      805.75     35.04 o 
   6   6   7     1943.85     2060.12     53.77 o 
   7   6   7       43.87       82.51     30.96 o 
   8   6   7       72.85      132.97     39.40 o 
   9   6   7      247.50      207.23     50.50 o 
  10   6   7      443.99      486.22     73.88 o 
 -10   7   7      202.57      188.26     42.89 o 
  -9   7   7     5356.55     5356.33    111.69 o 
  -8   7   7        3.64       19.77      9.44 o 
  -7   7   7     4613.75     4382.43    124.37 o 
  -6   7   7      131.91      135.03     12.75 o 
  -5   7   7     5049.68     5116.57     79.49 o 
  -4   7   7      186.43      191.68     16.29 o 
  -3   7   7     5782.98     5536.88     78.14 o 
  -2   7   7      392.52      429.12     18.19 o 
  -1   7   7     3489.11     3430.71     44.70 o 
   0   7   7       49.90       68.35     10.36 o 
   1   7   7    13843.64    14029.64    206.65 o 
   2   7   7      192.00      159.13     23.96 o 
   3   7   7     3194.28     3163.20    116.12 o 
   4   7   7      749.08      750.50     32.85 o 
   5   7   7     2386.98     2406.38     53.85 o 
   6   7   7      284.41      253.30     15.07 o 
   7   7   7     1691.28     1707.25    119.86 o 
   8   7   7       43.51       40.18     30.00 o 
   9   7   7        8.70       32.71     20.68 o 
  10   7   7       53.45       43.47     31.98 o 
 -10   8   7       17.35       25.89     12.76 o 
  -9   8   7       14.79        8.81     14.74 o 
  -8   8   7     1406.47     1417.16     56.54 o 
  -7   8   7      389.65      353.59     37.05 o 
  -6   8   7      387.53      414.52     20.88 o 
  -5   8   7       88.74       99.70     11.75 o 
  -4   8   7      621.96      624.82     28.81 o 
  -3   8   7      514.12      483.48     23.46 o 
  -2   8   7      327.23      354.06     18.14 o 
  -1   8   7      843.83      868.11     26.54 o 
   0   8   7       30.31       33.01      8.19 o 
   1   8   7      140.38      135.96     14.28 o 
   2   8   7     5062.12     5093.40     94.00 o 
   3   8   7       19.26       18.41      6.78 o 
   4   8   7      510.36      511.28     25.05 o 
   5   8   7     1052.82     1159.00     92.55 o 
   6   8   7      930.26     1001.49     89.57 o 
   7   8   7      902.43      939.75     90.28 o 
   8   8   7       97.34       46.76     24.16 o 
   9   8   7      612.15      616.31     78.80 o 
 -10   9   7      187.58      219.40     29.04 o 
  -9   9   7        3.47        0.72     11.98 o 
  -8   9   7      162.99      126.14     18.60 o 
  -7   9   7       52.24       61.71     18.17 o 
  -6   9   7        0.30        3.22      9.24 o 
  -5   9   7     1254.22     1187.54     38.03 o 
  -4   9   7      893.42      887.32     28.88 o 
  -3   9   7     1589.21     1619.42     43.08 o 
  -2   9   7      866.53      896.14     31.27 o 
  -1   9   7     2068.29     2136.46     66.75 o 
   0   9   7      122.35      114.55     16.65 o 
   1   9   7      467.35      448.99     50.24 o 
   2   9   7       18.74      -12.72     23.06 o 
   3   9   7      739.88      716.32     67.18 o 
   4   9   7     3318.16     3258.50    148.63 o 
   5   9   7     1169.19     1225.62     94.48 o 
   6   9   7     1023.16      939.26     85.77 o 
   7   9   7      383.24      303.85     52.43 o 
   8   9   7        2.83       -8.69     21.67 o 
   9   9   7      504.23      475.09     68.35 o 
 -10  10   7      218.78      264.32     37.84 o 
  -9  10   7      116.44      119.66     20.01 o 
  -8  10   7      724.84      762.76     43.00 o 
  -7  10   7       12.11        2.10     16.69 o 
  -6  10   7     2004.66     1895.78     45.48 o 
  -5  10   7     2853.81     2695.89    101.51 o 
  -4  10   7     4358.07     4278.57     63.35 o 
  -3  10   7      317.16      297.61     22.11 o 
  -2  10   7     3002.47     2961.56     56.72 o 
  -1  10   7      417.33      388.10     18.91 o 
   0  10   7     3796.72     3729.71     51.54 o 
   1  10   7      184.64      151.66     28.35 o 
   2  10   7     1286.91     1140.26     81.08 o 
   3  10   7       23.10        8.41     23.83 o 
   4  10   7      219.27      256.01     43.97 o 
   5  10   7     2748.22     2503.38    135.59 o 
   6  10   7     2528.85     2426.07    137.93 o 
   7  10   7      275.07      173.18     41.31 o 
   8  10   7     2103.51     1989.24    136.36 o 
   9  10   7       25.23       52.78     23.16 o 
 -10  11   7       28.14       20.10     32.80 o 
  -9  11   7     1568.48     1635.47     64.78 o 
  -8  11   7       26.42        0.58     19.77 o 
  -7  11   7     1417.95     1437.44     69.36 o 
  -6  11   7      405.40      372.88     53.92 o 
  -5  11   7     1264.09     1310.19     88.49 o 
  -4  11   7      634.02      620.15     27.49 o 
  -3  11   7     4804.69     4632.98    106.21 o 
  -2  11   7      816.18      787.35     29.77 o 
  -1  11   7      431.81      413.90     19.54 o 
   0  11   7        3.20        3.17      4.57 o 
   1  11   7     1967.00     1986.26    105.31 o 
   2  11   7     2430.18     2018.79    109.71 o 
   3  11   7     1004.40     1096.99     83.78 o 
   4  11   7        5.57        9.20     16.70 o 
   5  11   7     2338.59     2185.78    129.60 o 
   6  11   7      405.02      374.45     55.12 o 
   7  11   7     1647.31     1699.87    123.68 o 
   8  11   7      516.19      450.19     67.03 o 
   9  11   7      698.04      577.57     76.93 o 
 -10  12   7      126.03      118.40     19.59 o 
  -9  12   7       96.93      108.90     53.79 o 
  -8  12   7     2403.20     2403.57    163.22 o 
  -7  12   7      277.46      265.28     31.89 o 
  -6  12   7       32.63       19.17     18.49 o 
  -5  12   7      571.13      534.01     29.25 o 
  -4  12   7     1413.54     1423.71     57.67 o 
  -3  12   7        7.84        2.81     13.75 o 
  -2  12   7       82.73       95.87     11.42 o 
  -1  12   7      324.05      351.17     18.25 o 
   0  12   7      519.23      502.72     21.42 o 
   1  12   7      466.10      379.06     46.63 o 
   2  12   7     1731.70     1617.97    100.24 o 
   3  12   7      326.20      246.95     41.97 o 
   4  12   7      751.07      664.58     70.34 o 
   5  12   7       63.35       11.91     20.87 o 
   6  12   7      318.98      378.02     57.46 o 
   7  12   7       35.20       -1.31     26.24 o 
   8  12   7        9.26       -6.80     25.88 o 
 -10  13   7      128.32      129.33     25.49 o 
  -9  13   7      148.39      100.28     28.19 o 
  -8  13   7       86.26       92.84     20.84 o 
  -7  13   7      107.28      105.68     46.22 o 
  -6  13   7      113.12       85.16     28.69 o 
  -5  13   7      178.49      185.91     14.16 o 
  -4  13   7      664.69      674.44     49.38 o 
  -3  13   7     1056.66     1108.12     54.31 o 
  -2  13   7        3.05       -2.77      6.45 o 
  -1  13   7     2022.26     1956.13     42.97 o 
   0  13   7     1733.53     1690.61     39.38 o 
   1  13   7      664.94      627.34     35.98 o 
   2  13   7       13.49       25.58     19.96 o 
   3  13   7      443.93      354.24     49.98 o 
   4  13   7      437.13      325.03     49.63 o 
   5  13   7        3.27      -20.41     20.41 o 
   6  13   7       12.82        8.08     18.49 o 
   7  13   7      831.66      747.76     84.10 o 
   8  13   7      199.18      238.75     51.42 o 
  -9  14   7       55.48       34.23     12.06 o 
  -8  14   7      142.96      132.67     25.41 o 
  -7  14   7      797.19      735.44     52.62 o 
  -6  14   7     1158.58     1066.84     90.32 o 
  -5  14   7       67.07       85.28     14.61 o 
  -4  14   7     1284.13     1195.34     54.27 o 
  -3  14   7       59.20       54.32     14.14 o 
  -2  14   7     1601.65     1527.78     56.64 o 
  -1  14   7       85.67       73.44     13.97 o 
   0  14   7     1213.83     1187.42     33.78 o 
   1  14   7       13.19       -1.87      7.31 o 
   2  14   7        9.46       -3.37     11.93 o 
   3  14   7      932.83      724.89     71.53 o 
   4  14   7      574.67      552.29     65.65 o 
   5  14   7      408.27      561.25     68.17 o 
   6  14   7      136.26      185.28     45.70 o 
   7  14   7      109.17       54.93     25.45 o 
   8  14   7      747.55      904.06     94.83 o 
  -9  15   7      577.59      612.32     51.28 o 
  -8  15   7        1.82        3.84     11.14 o 
  -7  15   7      685.66      680.11     95.56 o 
  -6  15   7     2426.02     2450.55    137.86 o 
  -5  15   7     8406.67     8513.35    134.26 o 
  -4  15   7     2094.26     2100.32     73.62 o 
  -3  15   7     4652.23     4565.83    111.75 o 
  -2  15   7        0.05        1.81      7.38 o 
  -1  15   7     1552.51     1510.04     60.73 o 
   0  15   7     1896.76     1929.55     47.20 o 
   1  15   7     2344.84     2219.60     67.52 o 
   2  15   7      153.86      138.91     32.16 o 
   3  15   7     1682.44     1638.04    108.34 o 
   4  15   7       81.30       56.97     25.04 o 
   5  15   7     1597.44     1680.78    117.32 o 
   6  15   7       32.44       30.56     22.88 o 
   7  15   7     3456.92     3802.85    190.59 o 
  -9  16   7      150.67      139.10     26.50 o 
  -8  16   7     1299.48     1327.96     73.84 o 
  -7  16   7      229.09      264.42     33.09 o 
  -6  16   7      821.64      848.77     91.66 o 
  -5  16   7      216.38      233.02     24.36 o 
  -4  16   7     5857.37     5920.79    124.18 o 
  -3  16   7      214.06      200.18     18.58 o 
  -2  16   7     3238.24     3342.21     86.60 o 
  -1  16   7     1689.99     1558.20     62.28 o 
   0  16   7     1211.51     1140.89     51.89 o 
   1  16   7      244.88      247.26     23.63 o 
   2  16   7     1249.82     1238.14     92.03 o 
   3  16   7       16.64       46.08     22.79 o 
   4  16   7       86.87       16.89     16.51 o 
   5  16   7       39.81       16.80     19.80 o 
   6  16   7     1739.41     2044.81    135.50 o 
   7  16   7      123.85      129.65     39.84 o 
  -9  17   7      132.14      135.59     53.69 o 
  -8  17   7      103.23      108.77     22.05 o 
  -7  17   7      116.24      116.48     24.16 o 
  -6  17   7     3680.80     3678.43    134.73 o 
  -5  17   7        0.68       -6.44     18.68 o 
  -4  17   7      820.59      865.76     48.62 o 
  -3  17   7      498.85      490.77     28.94 o 
  -2  17   7      242.89      253.84     36.85 o 
  -1  17   7        0.36        5.05      8.24 o 
   0  17   7       60.30       40.56     11.72 o 
   1  17   7       98.00       56.13     21.40 o 
   2  17   7      433.15      434.80     57.00 o 
   3  17   7      486.14      475.95     60.69 o 
   4  17   7      349.91      406.32     58.34 o 
   5  17   7       32.98       35.46     24.48 o 
   6  17   7       58.54       34.73     25.73 o 
  -8  18   7      759.55      903.15     63.61 o 
  -7  18   7      575.57      560.79     49.83 o 
  -6  18   7     2294.49     2358.66     98.65 o 
  -5  18   7       76.42      121.24     34.78 o 
  -4  18   7       32.62       31.51     13.96 o 
  -3  18   7      951.38      913.65     52.26 o 
  -2  18   7       55.60        3.62     14.16 o 
  -1  18   7        0.36      -16.62     16.62 o 
   0  18   7     2513.49     2513.97    124.78 o 
   1  18   7      261.38      224.75     40.97 o 
   2  18   7     1176.17     1037.10     87.20 o 
   3  18   7        0.89       -2.49     18.12 o 
   4  18   7     2601.92     2750.85    151.91 o 
   5  18   7       98.12      113.61     34.51 o 
   6  18   7        5.22      -11.27     23.36 o 
  -8  19   7      168.36      141.23     30.06 o 
  -7  19   7     4211.67     4387.50    137.68 o 
  -6  19   7      949.56      832.21     60.15 o 
  -5  19   7     3897.01     3901.08    181.59 o 
  -4  19   7      361.84      355.18     33.47 o 
  -3  19   7      479.18      412.67     36.60 o 
  -2  19   7      180.79      158.01     30.76 o 
  -1  19   7     2011.65     2073.60    111.52 o 
   0  19   7      794.78      770.23     70.39 o 
   1  19   7     2580.39     2638.91    135.27 o 
   2  19   7        0.04      -16.83     16.83 o 
   3  19   7     2357.84     2551.45    142.96 o 
   4  19   7      124.03      114.44     35.36 o 
   5  19   7     1524.60     1750.37    127.29 o 
   6  19   7       14.44      -12.64     23.15 o 
  -7  20   7        0.15       13.27     18.51 o 
  -6  20   7     1506.55     1556.36    142.65 o 
  -5  20   7        0.37       -3.57     10.63 o 
  -4  20   7      467.24      518.97     68.03 o 
  -3  20   7       61.80       80.90     24.05 o 
  -2  20   7      243.00      253.22     40.04 o 
  -1  20   7      714.55      736.18     67.55 o 
   0  20   7      921.37     1066.29     85.89 o 
   1  20   7      745.56      819.35     77.50 o 
   2  20   7     3705.85     3548.69    165.78 o 
   3  20   7      144.83      165.22     40.87 o 
   4  20   7      550.20      595.36     72.81 o 
   5  20   7       22.39       75.30     32.61 o 
  -7  21   7       16.22       34.03     26.08 o 
  -6  21   7      442.94      404.92     43.89 o 
  -5  21   7      549.16      544.94     49.42 o 
  -4  21   7       37.59       16.17     20.88 o 
  -3  21   7      293.42      297.16     32.51 o 
  -2  21   7       47.26        9.53     14.35 o 
  -1  21   7       50.58       63.81     23.44 o 
   0  21   7      163.58      106.92     28.09 o 
   1  21   7      802.29      853.24     80.66 o 
   2  21   7       11.74        3.66     14.71 o 
   3  21   7        1.50       26.68     24.53 o 
   4  21   7       37.93       -1.24     19.81 o 
  -6  22   7      584.69      595.62     76.29 o 
  -5  22   7      211.44      232.07     55.64 o 
  -4  22   7       11.31        8.79     22.94 o 
  -3  22   7      136.71      106.25     20.43 o 
  -2  22   7      436.05      385.59     49.59 o 
  -1  22   7      404.15      505.97     59.22 o 
   0  22   7       25.16      -15.97     21.09 o 
   1  22   7       93.29       74.84     27.62 o 
   2  22   7      317.82      352.30     55.19 o 
   3  22   7      724.59      754.32     82.14 o 
   4  22   7      887.53      930.93     94.85 o 
  -5  23   7     1666.30     1530.75    121.37 o 
  -4  23   7      136.14      127.50     57.27 o 
  -3  23   7      438.91      523.65     72.12 o 
  -2  23   7      380.54      405.05     51.26 o 
  -1  23   7     1224.40     1209.38     92.03 o 
   0  23   7        9.35       20.83     20.10 o 
   1  23   7     1098.96     1128.44     95.60 o 
   2  23   7       65.50       97.21     32.09 o 
   3  23   7     1693.59     1983.71    133.76 o 
  -4  24   7      332.13      439.10     65.75 o 
  -3  24   7      154.15      135.89     38.82 o 
  -2  24   7      403.64      389.40     51.87 o 
  -1  24   7      123.60       63.41     25.84 o 
   0  24   7      826.41      773.38     78.55 o 
   1  24   7       35.80       34.28     24.28 o 
   2  24   7      631.98      536.43     69.01 o 
   3  24   7      231.38      204.63     46.83 o 
  -3  25   7      208.74      222.47     51.12 o 
  -1  25   7        7.26       -2.91     15.50 o 
   0  25   7       84.48      113.00     32.51 o 
   1  25   7       43.68       34.91     23.36 o 
   2  25   7      644.99      623.46     75.58 o 
 -10   0   8       16.08       38.70     30.00 o 
  -8   0   8      955.69     1008.48     93.86 o 
  -6   0   8       14.24        9.35     12.41 o 
  -4   0   8     4992.34     4983.19     93.72 o 
  -2   0   8     6178.40     6298.60     98.06 o 
   0   0   8     7500.86     7219.17    116.74 o 
   2   0   8     1768.26     1774.01     48.94 o 
   4   0   8      420.82      433.01     57.11 o 
   6   0   8     1078.73     1063.52     93.64 o 
   8   0   8      728.31      766.54     85.25 o 
 -10   1   8      108.73      103.88     26.03 o 
  -9   1   8      309.51      307.21     40.35 o 
  -8   1   8      231.31      245.04     38.35 o 
  -7   1   8      845.27      825.20     46.58 o 
  -6   1   8      311.97      288.47     23.79 o 
  -5   1   8      403.03      395.86     22.33 o 
  -4   1   8      270.30      275.44     18.29 o 
  -3   1   8     7485.92     7350.43     96.72 o 
  -2   1   8       97.63       90.30     10.12 o 
  -1   1   8     2479.24     2408.39     47.92 o 
   0   1   8     6779.11     6617.56    107.82 o 
   1   1   8      928.02      939.74     27.04 o 
   2   1   8       34.67       42.52      6.37 o 
   3   1   8      389.39      386.73     20.38 o 
   4   1   8     4504.36     4284.34     91.04 o 
   5   1   8      559.20      554.29     62.11 o 
   6   1   8      195.68      202.05     32.76 o 
   7   1   8     2243.06     2400.86    175.84 o 
   8   1   8        3.20       38.55     21.39 o 
   9   1   8      450.27      450.57     54.05 o 
 -10   2   8        3.09        6.92     16.38 o 
  -9   2   8     2380.91     2429.59    106.57 o 
  -8   2   8      444.15      392.06     42.23 o 
  -7   2   8      461.68      443.84     27.85 o 
  -6   2   8       34.69       38.57     10.74 o 
  -5   2   8      424.54      432.78     23.30 o 
  -4   2   8      239.96      233.67     19.14 o 
  -3   2   8      692.44      641.65     23.30 o 
  -2   2   8     1451.14     1540.67     40.96 o 
  -1   2   8     2784.94     2710.15     50.63 o 
   0   2   8     1907.96     1938.53     39.22 o 
   1   2   8     7420.87     7445.81     74.67 o 
   2   2   8      364.05      389.05     18.94 o 
   3   2   8      788.35      822.58     27.75 o 
   4   2   8      206.71      189.06     30.26 o 
   5   2   8     1325.47     1310.88     71.43 o 
   6   2   8      407.10      463.36     44.26 o 
   7   2   8      132.38      216.27     32.74 o 
   8   2   8        0.40      -14.68     14.68 o 
   9   2   8      383.01      336.20     42.12 o 
 -10   3   8      178.08      176.14     33.64 o 
  -9   3   8     1420.78     1427.02     81.99 o 
  -8   3   8        2.22        7.54     11.77 o 
  -7   3   8     1878.65     1880.36     56.41 o 
  -6   3   8      767.41      730.97     34.65 o 
  -5   3   8      517.91      580.96     30.10 o 
  -4   3   8      316.51      311.80     22.03 o 
  -3   3   8     1336.70     1368.22     42.61 o 
  -2   3   8       71.83       86.63     12.14 o 
  -1   3   8       68.58       56.75      8.35 o 
   0   3   8     4326.30     4218.77     69.90 o 
   1   3   8      179.63      197.31     25.57 o 
   2   3   8     1730.64     1859.88     42.25 o 
   3   3   8     2809.04     2745.96     48.54 o 
   4   3   8     2625.78     2611.00     72.64 o 
   5   3   8     3672.08     3701.56     81.96 o 
   6   3   8     1739.96     1799.11     58.81 o 
   7   3   8      190.74      290.46     62.94 o 
   8   3   8      105.28      140.07     27.71 o 
   9   3   8       10.19       19.77     15.83 o 
 -10   4   8      766.10      891.06     68.07 o 
  -9   4   8       54.23       46.02     12.89 o 
  -8   4   8     6718.36     6873.54    138.94 o 
  -7   4   8      459.67      491.69     29.95 o 
  -6   4   8     1491.65     1470.09     48.97 o 
  -5   4   8      268.33      301.98     25.46 o 
  -4   4   8      490.20      466.05     31.56 o 
  -3   4   8       58.15       67.47     10.67 o 
  -2   4   8     3115.27     2980.96     48.02 o 
  -1   4   8      322.56      303.96     17.53 o 
   0   4   8      744.51      763.54     30.56 o 
   1   4   8      955.56     1049.99     35.46 o 
   2   4   8     7448.05     7386.85    130.41 o 
   3   4   8       99.74       86.95     17.03 o 
   4   4   8     1131.54     1115.33     50.65 o 
   5   4   8       72.68       71.62     13.87 o 
   6   4   8     1063.57     1106.74     50.34 o 
   7   4   8       24.58        3.10     19.99 o 
   8   4   8        5.99       25.94     24.64 o 
   9   4   8       63.22      112.37     43.32 o 
 -10   5   8       19.28       17.49     30.06 o 
  -9   5   8      455.17      584.49     37.39 o 
  -8   5   8      405.29      422.07     35.49 o 
  -7   5   8     2900.63     2941.50     87.45 o 
  -6   5   8      646.23      646.10     31.26 o 
  -5   5   8      343.08      317.22     32.14 o 
  -4   5   8     1302.55     1335.52     61.90 o 
  -3   5   8     4866.49     4777.23     90.07 o 
  -2   5   8      244.77      241.11     13.10 o 
  -1   5   8     1237.13     1208.56     34.41 o 
   0   5   8        0.97       11.31      6.33 o 
   1   5   8     4291.95     4137.43     98.48 o 
   2   5   8       27.70       31.97     18.72 o 
   3   5   8     2072.43     2124.70     68.08 o 
   4   5   8      617.56      644.21    101.48 o 
   5   5   8      509.32      491.35     32.60 o 
   6   5   8      486.66      521.77     32.66 o 
   7   5   8     1125.41     1047.52     99.31 o 
   8   5   8      804.27      866.97     96.21 o 
   9   5   8       24.99       31.76     29.43 o 
 -10   6   8      197.48      233.68     91.19 o 
  -9   6   8      220.51      194.77     25.10 o 
  -8   6   8       28.95       17.20      9.60 o 
  -7   6   8        2.36       -0.33     12.89 o 
  -6   6   8        3.21        4.90      8.66 o 
  -5   6   8     2255.98     2296.19     84.97 o 
  -4   6   8      336.69      314.56     30.63 o 
  -3   6   8     1699.70     1565.76     77.06 o 
  -2   6   8     1383.06     1328.41     31.93 o 
  -1   6   8        6.81       29.57      6.85 o 
   0   6   8        3.44       15.45      8.55 o 
   1   6   8     1584.50     1551.47     59.79 o 
   2   6   8     1821.83     1922.01     65.10 o 
   3   6   8     1424.04     1459.80     55.09 o 
   4   6   8       98.30      111.79     16.04 o 
   5   6   8     5149.07     5403.54    144.77 o 
   6   6   8      534.02      591.21     72.96 o 
   7   6   8     1536.93     1448.71    117.77 o 
   8   6   8        2.91        6.64     19.29 o 
   9   6   8      267.72      254.19     56.59 o 
 -10   7   8      501.31      500.45     85.34 o 
  -9   7   8       17.20       17.58      9.09 o 
  -8   7   8      148.47      101.52     18.21 o 
  -7   7   8      243.76      266.39     33.78 o 
  -6   7   8      127.75      139.17     14.74 o 
  -5   7   8     2603.17     2537.81     89.26 o 
  -4   7   8     2519.98     2456.27     83.60 o 
  -3   7   8      259.98      281.26     22.06 o 
  -2   7   8      415.94      459.39     20.86 o 
  -1   7   8      838.71      858.89     26.77 o 
   0   7   8      701.89      725.91     35.01 o 
   1   7   8     1447.60     1479.66     58.33 o 
   2   7   8       67.25       73.07     14.34 o 
   3   7   8     1187.69     1228.92     50.03 o 
   4   7   8      499.09      568.38     32.51 o 
   5   7   8      291.01      291.02     21.89 o 
   6   7   8     3185.59     3506.01    176.39 o 
   7   7   8       11.19       -3.99     22.43 o 
   8   7   8       15.35        2.52     22.28 o 
   9   7   8        1.14       25.30     32.05 o 
 -10   8   8      226.75      160.27     44.88 o 
  -9   8   8        0.33        8.98      9.56 o 
  -8   8   8     1199.59     1260.38     55.65 o 
  -7   8   8       13.10       32.52     17.11 o 
  -6   8   8     1148.45     1168.80     64.39 o 
  -5   8   8     1472.52     1414.01     82.11 o 
  -4   8   8     1164.80     1221.91     59.23 o 
  -3   8   8      762.35      747.47     35.00 o 
  -2   8   8     1264.76     1341.72     35.22 o 
  -1   8   8      657.43      634.17     23.52 o 
   0   8   8     1467.15     1353.22     90.87 o 
   1   8   8      329.27      305.79     27.20 o 
   2   8   8     3609.58     3782.57    143.33 o 
   3   8   8       65.97       63.12     12.64 o 
   4   8   8     2862.82     2844.50     67.77 o 
   5   8   8     1322.77     1527.91    113.44 o 
   6   8   8     1159.45     1136.83    102.04 o 
   7   8   8        3.04       -6.13     20.70 o 
   8   8   8       12.25       31.63     22.83 o 
 -10   9   8       77.67       42.83     31.13 o 
  -9   9   8     1595.39     1625.31     65.08 o 
  -8   9   8      260.20      266.96     26.60 o 
  -7   9   8     4796.95     4907.88    200.22 o 
  -6   9   8       59.32       83.60     19.71 o 
  -5   9   8      466.50      437.10     38.20 o 
  -4   9   8      211.42      177.54     23.76 o 
  -3   9   8     1336.93     1262.84     45.65 o 
  -2   9   8      259.23      254.26     15.64 o 
  -1   9   8      204.48      194.30     13.34 o 
   0   9   8       73.02       68.41     26.82 o 
   1   9   8     5381.61     5240.43    181.27 o 
   2   9   8       33.04       35.61     26.35 o 
   3   9   8     3380.50     3445.51    158.42 o 
   4   9   8       15.55        5.99     16.83 o 
   5   9   8      994.72     1020.59     92.85 o 
   6   9   8        1.76       42.48     25.96 o 
   7   9   8     1465.91     1538.73    123.03 o 
   8   9   8       38.39       62.85     32.45 o 
 -10  10   8       48.99       78.80     34.23 o 
  -9  10   8       11.68       12.30      9.93 o 
  -8  10   8     2676.85     2672.99     82.52 o 
  -7  10   8        2.04       11.56     47.64 o 
  -6  10   8       12.25        5.35     14.06 o 
  -5  10   8      216.07      220.47     29.73 o 
  -4  10   8       58.03       47.32     12.78 o 
  -3  10   8       55.11       41.70     10.02 o 
  -2  10   8       62.75       60.68      8.65 o 
  -1  10   8     1658.58     1588.58     41.41 o 
   0  10   8      365.11      449.16     53.59 o 
   1  10   8     3064.49     2966.38    137.75 o 
   2  10   8     4520.31     4282.01    170.76 o 
   3  10   8      199.61      267.35     44.27 o 
   4  10   8      173.28       64.16     24.53 o 
   5  10   8       31.40      103.32     35.14 o 
   6  10   8        4.48       21.44     20.83 o 
   7  10   8      652.47      530.90     73.53 o 
   8  10   8      151.57      166.83     44.25 o 
 -10  11   8      119.29       97.76     35.05 o 
  -9  11   8       41.31       27.37     12.79 o 
  -8  11   8      108.90      121.46     19.06 o 
  -7  11   8      217.97      188.50     29.44 o 
  -6  11   8       21.45        9.62     12.39 o 
  -5  11   8      638.70      643.34     60.85 o 
  -4  11   8     1670.94     1650.97     53.23 o 
  -3  11   8      541.04      550.00     25.41 o 
  -2  11   8     1075.46     1055.41     34.82 o 
  -1  11   8     4447.88     4195.47     73.16 o 
   0  11   8     1702.46     1601.74     63.85 o 
   1  11   8      238.46      156.80     33.45 o 
   2  11   8      587.36      475.35     57.33 o 
   3  11   8      156.66      194.48     39.08 o 
   4  11   8       30.84       61.78     21.18 o 
   5  11   8      357.88      297.49     50.74 o 
   6  11   8      438.10      609.70     77.29 o 
   7  11   8        2.64        3.19     24.88 o 
   8  11   8      124.63      158.04     45.92 o 
  -9  12   8      586.54      572.19     40.89 o 
  -8  12   8      123.11       64.66     17.96 o 
  -7  12   8        5.02       10.52     35.20 o 
  -6  12   8      563.89      517.35     44.13 o 
  -5  12   8     1383.08     1325.92     67.00 o 
  -4  12   8     2306.24     2337.24     65.12 o 
  -3  12   8       45.17       45.62      8.52 o 
  -2  12   8     2774.01     2703.50     56.15 o 
  -1  12   8        1.56       -4.05      6.36 o 
   0  12   8     1041.68      955.45     77.49 o 
   1  12   8      244.65      269.13     43.82 o 
   2  12   8       81.65       97.68     29.79 o 
   3  12   8      808.22      643.27     70.57 o 
   4  12   8      167.13      168.55     41.43 o 
   5  12   8     1851.46     1713.93    121.27 o 
   6  12   8      228.24      291.71     52.70 o 
   7  12   8       99.72       64.09     28.19 o 
  -9  13   8      601.60      599.54     42.40 o 
  -8  13   8      552.17      482.61     36.80 o 
  -7  13   8     2260.72     2133.65    105.26 o 
  -6  13   8      351.43      371.09    103.39 o 
  -5  13   8      223.23      226.90     47.97 o 
  -4  13   8     2138.95     2161.68     62.24 o 
  -3  13   8     4037.96     4045.74     69.52 o 
  -2  13   8      888.59      840.83     37.48 o 
  -1  13   8     2315.71     2344.60     55.12 o 
   0  13   8     1073.12      883.47     47.50 o 
   1  13   8      675.50      745.61     71.62 o 
   2  13   8        2.82       -4.59     23.64 o 
   3  13   8      519.77      430.58     57.16 o 
   4  13   8      300.73      212.60     41.51 o 
   5  13   8      374.25      340.90     55.62 o 
   6  13   8       81.83       44.03     24.25 o 
   7  13   8     1387.04     1512.45    124.59 o 
  -9  14   8       91.56       56.39     16.55 o 
  -8  14   8      413.74      417.71     34.91 o 
  -7  14   8      485.53      477.75     44.92 o 
  -6  14   8       54.86       48.41     26.09 o 
  -5  14   8        7.23        6.69     15.81 o 
  -4  14   8       16.60       10.28     12.66 o 
  -3  14   8        7.50       -3.90      5.55 o 
  -2  14   8      436.34      483.24     28.88 o 
  -1  14   8     1523.58     1493.53     44.49 o 
   0  14   8        6.48       11.73     15.67 o 
   1  14   8      549.63      576.90     63.54 o 
   2  14   8     1031.97     1118.26     90.47 o 
   3  14   8     1277.12     1232.67     98.86 o 
   4  14   8       56.29       19.79     17.74 o 
   5  14   8      124.14       71.31     22.64 o 
   6  14   8     1235.72     1182.77    107.39 o 
   7  14   8       82.34       37.86     24.56 o 
  -9  15   8      922.90      826.95     50.49 o 
  -8  15   8      183.04      191.24     30.36 o 
  -7  15   8      685.04      733.76     56.04 o 
  -6  15   8       39.77       51.33     24.22 o 
  -5  15   8       49.21       37.46     27.77 o 
  -4  15   8      200.15      234.46     30.51 o 
  -3  15   8     1337.12     1350.79     50.19 o 
  -2  15   8       77.76       63.90     11.69 o 
  -1  15   8       26.43       33.97      8.59 o 
   0  15   8     1359.10     1397.75     60.10 o 
   1  15   8      300.61      277.96     45.37 o 
   2  15   8      608.62      629.74     69.31 o 
   3  15   8      336.24      260.92     46.00 o 
   4  15   8      137.20       67.23     25.42 o 
   5  15   8      484.24      479.59     66.57 o 
   6  15   8       71.31       64.98     28.30 o 
  -8  16   8      280.07      256.42     35.30 o 
  -7  16   8      435.66      423.44     43.56 o 
  -6  16   8     1109.81     1100.68     98.32 o 
  -5  16   8       90.31       76.54     28.40 o 
  -4  16   8      691.09      697.87     46.28 o 
  -3  16   8      303.76      282.07     31.06 o 
  -2  16   8       31.61       41.22     10.66 o 
  -1  16   8      108.66      117.75     16.21 o 
   0  16   8      683.55      685.33     68.00 o 
   1  16   8     2645.08     2726.28    139.86 o 
   2  16   8      141.47      121.88     31.86 o 
   3  16   8       73.80       58.02     23.77 o 
   4  16   8      495.73      437.68     61.84 o 
   5  16   8      417.29      410.44     63.19 o 
   6  16   8      161.90      169.57     41.95 o 
  -8  17   8       37.07       41.12     16.78 o 
  -7  17   8       79.70       67.65     19.45 o 
  -6  17   8      445.57      537.98     70.41 o 
  -5  17   8     1697.57     1640.42    119.67 o 
  -4  17   8       15.06       20.49     15.54 o 
  -3  17   8     2276.14     2309.70     87.42 o 
  -2  17   8        2.73       -9.28     15.65 o 
  -1  17   8     2237.75     2039.53    114.33 o 
   0  17   8     2240.19     2153.71    121.40 o 
   1  17   8     1396.85     1366.72    101.04 o 
   2  17   8      123.64      113.14     34.05 o 
   3  17   8      783.92      634.45     73.60 o 
   4  17   8        4.01       -6.71     22.96 o 
   5  17   8      693.62      750.70     85.23 o 
  -7  18   8      182.74      228.70     35.04 o 
  -6  18   8       15.79       49.77     26.89 o 
  -5  18   8     1174.35     1118.37    100.58 o 
  -4  18   8      642.69      643.44     76.69 o 
  -3  18   8       16.32       -2.16     11.48 o 
  -2  18   8     1881.15     1907.64    107.83 o 
  -1  18   8      293.76      314.13     46.20 o 
   0  18   8      719.63      620.99     67.07 o 
   1  18   8      255.19      255.49     45.58 o 
   2  18   8      745.74      695.19     75.84 o 
   3  18   8      773.09      810.81     83.98 o 
   4  18   8       58.47       44.49     24.86 o 
   5  18   8      236.71      264.96     53.88 o 
  -7  19   8      136.87      163.82     30.29 o 
  -6  19   8     1424.69     1442.61    126.93 o 
  -5  19   8      185.69      162.70     39.30 o 
  -4  19   8      393.45      415.25     61.01 o 
  -3  19   8     1697.73     1799.09     95.58 o 
  -2  19   8      259.45      254.81     41.94 o 
  -1  19   8      130.53      169.23     33.93 o 
   0  19   8       42.95       14.63     17.51 o 
   1  19   8       23.59       10.33     14.91 o 
   2  19   8      433.55      393.12     58.24 o 
   3  19   8        0.46       16.72     24.74 o 
   4  19   8     1722.59     1797.92    130.37 o 
  -6  20   8      529.58      595.90     91.35 o 
  -5  20   8      197.17      209.47     47.16 o 
  -4  20   8        5.85       23.07     22.54 o 
  -3  20   8      420.13      403.76     68.06 o 
  -2  20   8        4.26      -24.76     24.76 o 
  -1  20   8       18.67       25.22     13.84 o 
   0  20   8      728.32      676.22     71.85 o 
   1  20   8      374.81      365.80     54.08 o 
   2  20   8      173.48      168.93     40.74 o 
   3  20   8      655.75      731.74     82.42 o 
   4  20   8      766.62      693.92     83.97 o 
  -6  21   8        0.39      -18.02     18.02 o 
  -5  21   8     1197.09     1334.31    115.33 o 
  -4  21   8      430.96      318.15     58.64 o 
  -3  21   8       61.22       36.73     21.69 o 
  -2  21   8       69.68       70.57     21.96 o 
  -1  21   8      653.04      663.08     70.52 o 
   0  21   8      106.03      115.78     32.20 o 
   1  21   8      544.97      473.83     63.98 o 
   2  21   8       10.06      -11.24     18.88 o 
   3  21   8     1561.14     1638.48    123.51 o 
  -5  22   8        2.86       27.62     22.71 o 
  -4  22   8      279.85      257.98     51.51 o 
  -3  22   8      205.04      168.89     40.96 o 
  -2  22   8      300.76      318.13     47.23 o 
  -1  22   8        4.18        0.00     18.59 o 
   0  22   8     1667.61     1557.18    110.48 o 
   1  22   8        0.37      -21.17     21.51 o 
   2  22   8      603.84      638.52     77.84 o 
   3  22   8     1379.78     1381.20    114.28 o 
  -4  23   8       31.31       -8.04     21.74 o 
  -3  23   8        6.43       32.48     22.45 o 
  -2  23   8      301.90      212.85     38.82 o 
  -1  23   8        6.02      -11.34     18.73 o 
   0  23   8       25.42       32.19     25.18 o 
   1  23   8      735.01      689.12     79.13 o 
   2  23   8       81.04       51.53     27.78 o 
  -1  24   8      275.53      251.42     44.71 o 
   0  24   8      840.33      772.01     81.28 o 
   1  24   8      112.53      143.58     39.81 o 
  -9   0   9     3873.03     4084.16    202.24 o 
  -7   0   9       25.09       26.28     24.42 o 
  -5   0   9       34.46       26.40     10.76 o 
  -3   0   9      329.55      326.40     46.10 o 
  -1   0   9      473.82      444.66     32.06 o 
   1   0   9     3038.18     3178.59    114.62 o 
   3   0   9     2498.66     2628.21     62.21 o 
   5   0   9     1728.32     1797.61    123.37 o 
   7   0   9      230.89      205.87     45.87 o 
 -10   1   9      194.98      234.33     37.86 o 
  -9   1   9        3.66       10.20     20.00 o 
  -8   1   9      817.93      809.10     62.08 o 
  -7   1   9      454.74      492.48     41.71 o 
  -6   1   9        6.30       12.12      6.84 o 
  -5   1   9      156.34      158.87     16.87 o 
  -4   1   9     1058.98     1125.53     47.67 o 
  -3   1   9     3679.13     3705.75    107.37 o 
  -2   1   9     1886.52     1885.35     57.94 o 
  -1   1   9      140.81      122.74     15.00 o 
   0   1   9     1213.92     1185.42     35.51 o 
   1   1   9     7192.38     6745.18     97.36 o 
   2   1   9     1573.49     1578.64     36.36 o 
   3   1   9        3.92        6.31      4.99 o 
   4   1   9       10.54       11.90     10.01 o 
   5   1   9       61.71      105.81     17.12 o 
   6   1   9      241.00      202.71     31.94 o 
   7   1   9      345.15      372.83     77.80 o 
   8   1   9        9.86      -17.60     17.60 o 
 -10   2   9      637.01      642.33     86.72 o 
  -9   2   9      470.74      483.19     51.72 o 
  -8   2   9      393.45      386.31     43.45 o 
  -7   2   9       44.00       50.20     18.64 o 
  -6   2   9      645.23      678.51     32.94 o 
  -5   2   9     1305.06     1303.85     48.22 o 
  -4   2   9     1925.59     1994.27     53.83 o 
  -3   2   9      634.93      598.78     43.58 o 
  -2   2   9     5008.96     4994.62     95.12 o 
  -1   2   9      224.51      213.66     19.60 o 
   0   2   9      252.99      285.45     19.60 o 
   1   2   9      494.71      477.68     20.60 o 
   2   2   9     2405.60     2431.31     44.14 o 
   3   2   9       34.73       25.58      6.17 o 
   4   2   9      242.64      208.72     27.82 o 
   5   2   9      220.17      201.71     22.10 o 
   6   2   9       26.83        3.29     12.27 o 
   7   2   9       64.59       84.18     28.48 o 
   8   2   9      144.24      149.24     30.56 o 
 -10   3   9        3.01       -6.93     26.42 o 
  -9   3   9        7.79       13.89     18.82 o 
  -8   3   9      203.32      191.60     28.12 o 
  -7   3   9      284.89      321.16     33.82 o 
  -6   3   9       20.61       40.24     20.10 o 
  -5   3   9      126.57      116.01     13.88 o 
  -4   3   9     2847.27     2792.56     62.89 o 
  -3   3   9     3435.69     3547.80     81.48 o 
  -2   3   9      857.78      883.74     40.84 o 
  -1   3   9     1409.98     1463.38     50.76 o 
   0   3   9      218.37      240.26     18.44 o 
   1   3   9     2867.52     2912.95     61.46 o 
   2   3   9      851.92      853.65     36.53 o 
   3   3   9      808.58      780.25     38.32 o 
   4   3   9     1227.57     1235.52     58.95 o 
   5   3   9      108.22      109.19     22.21 o 
   6   3   9      970.21     1003.37     97.46 o 
   7   3   9     1662.63     1712.01    131.36 o 
   8   3   9      222.07      174.11     49.32 o 
 -10   4   9       49.33       45.73     30.00 o 
  -9   4   9      584.74      637.42     57.88 o 
  -8   4   9      165.95      143.37     45.52 o 
  -7   4   9     1740.12     1786.78    105.26 o 
  -6   4   9        9.63       16.37     15.44 o 
  -5   4   9     1385.60     1346.22     60.05 o 
  -4   4   9      319.35      325.74     22.01 o 
  -3   4   9     3034.98     3112.14     64.46 o 
  -2   4   9     1678.34     1811.68     92.21 o 
  -1   4   9       84.96       80.09     11.70 o 
   0   4   9      858.43      817.89     33.22 o 
   1   4   9     1953.68     1956.37     51.05 o 
   2   4   9       52.50       45.82     10.72 o 
   3   4   9     1669.70     1592.99    119.29 o 
   4   4   9      153.91      149.25     20.65 o 
   5   4   9     4226.52     4461.82    107.68 o 
   6   4   9        9.87       24.50     25.98 o 
   7   4   9     2901.19     3060.07    174.51 o 
   8   4   9     1134.35     1109.86    109.43 o 
 -10   5   9        9.67       13.57     25.95 o 
  -9   5   9      158.40      186.30     32.13 o 
  -8   5   9     1455.40     1493.39     82.25 o 
  -7   5   9      977.68      985.11     64.93 o 
  -6   5   9       24.48       51.63     18.02 o 
  -5   5   9      305.58      307.68     34.04 o 
  -4   5   9     2969.95     2891.67    100.19 o 
  -3   5   9        1.61       -3.13      7.06 o 
  -2   5   9      552.78      618.71     43.53 o 
  -1   5   9        1.14       -7.44      7.44 o 
   0   5   9     2168.85     2156.25     54.46 o 
   1   5   9     1597.98     1545.85     46.09 o 
   2   5   9     3419.67     3377.16     94.85 o 
   3   5   9      901.83      945.53     50.17 o 
   4   5   9      896.84      988.07     49.77 o 
   5   5   9      386.64      423.00     32.38 o 
   6   5   9     3060.76     2788.54    163.21 o 
   7   5   9       11.64       27.14     33.08 o 
   8   5   9      121.99      164.70     45.45 o 
  -9   6   9      515.68      559.13     52.69 o 
  -8   6   9     3515.83     3644.97    128.31 o 
  -7   6   9       75.18       88.45     22.46 o 
  -6   6   9     2280.62     2283.53     92.73 o 
  -5   6   9        0.82        4.87     12.48 o 
  -4   6   9      766.85      754.24     36.43 o 
  -3   6   9      546.24      571.02     28.02 o 
  -2   6   9     1790.29     1804.63     59.24 o 
  -1   6   9       37.23       25.26      9.32 o 
   0   6   9      344.64      388.40     43.32 o 
   1   6   9     1460.30     1557.28     46.74 o 
   2   6   9     2266.36     2275.54     77.04 o 
   3   6   9        7.37       15.49      9.27 o 
   4   6   9     1266.30     1353.61     56.55 o 
   5   6   9      291.12      368.75     60.32 o 
   6   6   9      253.71      265.42     51.34 o 
   7   6   9      155.20      157.70     44.16 o 
   8   6   9       20.37       36.03     34.54 o 
  -9   7   9      385.15      363.82     31.48 o 
  -8   7   9      291.66      278.14     37.19 o 
  -7   7   9     3991.15     4059.57    130.23 o 
  -6   7   9      459.87      515.18     44.52 o 
  -5   7   9        5.30       10.30     21.98 o 
  -4   7   9       15.35       20.04      9.16 o 
  -3   7   9      871.79      919.25     39.68 o 
  -2   7   9       58.03       58.32     13.16 o 
  -1   7   9       15.63        9.83      8.40 o 
   0   7   9       10.11        9.13      8.27 o 
   1   7   9      736.23      743.53     44.90 o 
   2   7   9      301.08      296.99     41.25 o 
   3   7   9     2710.58     2760.21    116.62 o 
   4   7   9      685.35      720.77     54.36 o 
   5   7   9      162.67      190.73     48.17 o 
   6   7   9     1114.37     1234.33    112.48 o 
   7   7   9       76.71      105.20     41.70 o 
  -9   8   9      149.45      181.51     28.40 o 
  -8   8   9     1347.53     1385.10     79.76 o 
  -7   8   9      847.59      793.95     58.45 o 
  -6   8   9      338.68      349.10     37.73 o 
  -5   8   9     1944.36     1857.49     80.52 o 
  -4   8   9       35.50       30.12      9.68 o 
  -3   8   9     4003.69     3871.00     69.95 o 
  -2   8   9      293.90      270.69     22.27 o 
  -1   8   9      917.82      891.05     54.89 o 
   0   8   9      643.16      610.88     34.87 o 
   1   8   9      579.26      722.81     43.73 o 
   2   8   9      154.39      168.85     21.76 o 
   3   8   9      890.36      934.05     46.41 o 
   4   8   9       11.75        8.69     17.99 o 
   5   8   9     3127.18     3067.85    169.03 o 
   6   8   9       50.49       24.10     24.60 o 
   7   8   9     1315.85     1335.10    121.03 o 
  -9   9   9      210.35      170.79     23.00 o 
  -8   9   9     1792.36     1704.59    100.76 o 
  -7   9   9        3.49        4.36     12.80 o 
  -6   9   9     1136.84     1199.54     68.35 o 
  -5   9   9      370.60      343.54     35.89 o 
  -4   9   9     3132.51     3101.50     72.62 o 
  -3   9   9      241.65      246.66     18.34 o 
  -2   9   9      287.18      279.64     22.60 o 
  -1   9   9      307.01      282.26     32.20 o 
   0   9   9      559.92      550.49     44.52 o 
   1   9   9       17.13       49.82     23.58 o 
   2   9   9      767.84      942.18     85.87 o 
   3   9   9       68.91       83.53     33.78 o 
   4   9   9      355.78      219.37     49.16 o 
   5   9   9        6.89        6.72     24.22 o 
   6   9   9     3548.45     3717.68    194.62 o 
   7   9   9       20.41       10.65     23.93 o 
  -9  10   9      247.84      202.06     25.58 o 
  -8  10   9      402.15      398.84     50.60 o 
  -7  10   9      258.56      245.14     34.09 o 
  -6  10   9      494.97      505.60     49.75 o 
  -5  10   9      885.52      863.46     55.07 o 
  -4  10   9     1367.46     1307.24     53.49 o 
  -3  10   9     1068.60     1033.82     36.58 o 
  -2  10   9     2407.86     2385.53     99.15 o 
  -1  10   9      460.08      423.98     39.46 o 
   0  10   9      136.33      140.63     34.83 o 
   1  10   9     1542.45     1335.91     98.36 o 
   2  10   9       96.50      178.53     42.31 o 
   3  10   9       87.00       46.83     25.20 o 
   4  10   9      130.83      189.33     44.83 o 
   5  10   9     1197.47     1470.82    119.63 o 
   6  10   9       93.31      154.13     41.54 o 
   7  10   9      846.05      989.00    104.55 o 
  -9  11   9      290.98      296.25     30.15 o 
  -8  11   9       25.49       17.77     12.99 o 
  -7  11   9      709.34      757.79     58.01 o 
  -6  11   9        0.64      -10.31     15.55 o 
  -5  11   9      705.75      631.14     48.02 o 
  -4  11   9      578.22      518.42     41.88 o 
  -3  11   9     1700.66     1606.40     55.13 o 
  -2  11   9       67.50       78.55     13.05 o 
  -1  11   9      534.03      569.21     45.84 o 
   0  11   9      304.57      383.77     54.55 o 
   1  11   9      280.41      281.61     49.26 o 
   2  11   9        1.97       -0.74     18.23 o 
   3  11   9      109.40      139.42     37.28 o 
   4  11   9      391.03      290.83     53.04 o 
   5  11   9       42.74       24.93     24.61 o 
   6  11   9      732.66      776.41     89.83 o 
  -9  12   9      627.15      709.38     46.50 o 
  -8  12   9      575.43      530.40     39.93 o 
  -7  12   9       14.60       16.23     13.99 o 
  -6  12   9       56.32       60.81     28.21 o 
  -5  12   9       17.21        2.23     13.91 o 
  -4  12   9        3.75       -2.44     11.51 o 
  -3  12   9      370.65      359.29     29.48 o 
  -2  12   9      266.06      289.77     23.29 o 
  -1  12   9     1920.65     1964.81     53.39 o 
   0  12   9      281.53      203.91     43.79 o 
   1  12   9     2141.49     2127.04    128.20 o 
   2  12   9     1951.51     1668.58    118.14 o 
   3  12   9     2012.30     2077.95    133.09 o 
   4  12   9       10.48      -24.83     30.03 o 
   5  12   9      726.09      811.56     92.16 o 
   6  12   9        1.71       24.73     25.66 o 
  -8  13   9     2247.80     2320.15     82.87 o 
  -7  13   9      925.26      810.53     60.60 o 
  -6  13   9      219.57      221.12     31.73 o 
  -5  13   9      991.69      922.59     61.36 o 
  -4  13   9      594.80      623.62     35.66 o 
  -3  13   9      377.29      364.88     26.89 o 
  -2  13   9     1402.51     1364.87     49.42 o 
  -1  13   9       50.44       49.74      9.66 o 
   0  13   9     1740.67     1764.32    113.50 o 
   1  13   9       86.69       70.83     30.28 o 
   2  13   9     2032.31     1934.53    126.14 o 
   3  13   9      223.13      179.49     42.13 o 
   4  13   9      196.29      221.13     47.09 o 
   5  13   9        2.53      -25.89     26.81 o 
   6  13   9      512.39      531.74     76.49 o 
  -8  14   9       26.88       -7.00     13.75 o 
  -7  14   9     1979.26     1878.39    100.69 o 
  -6  14   9      279.60      255.92     74.92 o 
  -5  14   9      167.40      185.69     26.98 o 
  -4  14   9     1077.99     1121.95     47.81 o 
  -3  14   9      682.73      693.70     37.37 o 
  -2  14   9      568.42      545.95     40.47 o 
  -1  14   9      524.94      541.00     62.54 o 
   0  14   9     2449.49     2535.63    136.38 o 
   1  14   9     4786.77     4565.60    189.17 o 
   2  14   9      151.95      143.87     36.26 o 
   3  14   9       33.28       22.32     22.79 o 
   4  14   9        2.63       14.38     19.46 o 
   5  14   9      459.62      514.44     72.33 o 
  -8  15   9       11.29        9.34     12.15 o 
  -7  15   9      345.07      292.89     37.90 o 
  -6  15   9      349.17      318.47     37.27 o 
  -5  15   9       96.91      109.77     21.92 o 
  -4  15   9      178.23      177.38     19.89 o 
  -3  15   9     1395.30     1402.02     64.51 o 
  -2  15   9      132.34      154.48     36.73 o 
  -1  15   9      251.02      299.03     48.83 o 
   0  15   9      653.97      556.97     66.48 o 
   1  15   9      163.75      130.55     36.35 o 
   2  15   9      719.45      581.37     70.88 o 
   3  15   9      123.94       43.76     19.91 o 
   4  15   9      444.56      412.95     64.97 o 
   5  15   9        1.48      -18.53     24.59 o 
  -7  16   9     2918.41     2834.28     91.89 o 
  -6  16   9      160.93      179.94     28.88 o 
  -5  16   9     1053.97      993.27     61.92 o 
  -4  16   9      152.81      159.65     19.47 o 
  -3  16   9      245.46      266.05     24.01 o 
  -2  16   9     2984.43     2993.66    106.93 o 
  -1  16   9      683.45      644.72     68.89 o 
   0  16   9      316.77      332.57     51.67 o 
   1  16   9      196.56      172.11     43.28 o 
   2  16   9      178.34      207.86     45.55 o 
   3  16   9      840.94      794.08     87.42 o 
   4  16   9       78.23      121.81     36.68 o 
   5  16   9     1012.68     1099.64    108.28 o 
  -7  17   9      163.31      138.60     22.09 o 
  -6  17   9      271.53      319.57     78.78 o 
  -5  17   9       16.84       -0.08     18.69 o 
  -4  17   9      673.86      667.31     49.41 o 
  -3  17   9     1968.70     2051.33     87.39 o 
  -2  17   9     1456.79     1516.48     77.38 o 
  -1  17   9       64.70       91.41     27.93 o 
   0  17   9     1540.82     1503.16    109.98 o 
   1  17   9        7.58      -25.34     25.34 o 
   2  17   9     1215.44     1187.94    103.12 o 
   3  17   9        0.24       -3.92     17.27 o 
   4  17   9     1159.30     1207.29    110.18 o 
  -6  18   9      245.15      225.87     35.83 o 
  -5  18   9       63.14       51.18     17.15 o 
  -4  18   9      545.98      558.97     74.59 o 
  -3  18   9      474.97      510.89     66.28 o 
  -2  18   9      191.82      186.77     28.85 o 
  -1  18   9      652.76      626.07     68.92 o 
   0  18   9      169.89      182.90     42.28 o 
   1  18   9     2289.17     2262.86    139.76 o 
   2  18   9        7.48      -11.51     27.44 o 
   3  18   9     1861.64     1798.76    130.67 o 
   4  18   9      511.00      572.58     76.56 o 
  -6  19   9      455.19      354.25     53.34 o 
  -5  19   9      986.44     1053.01    103.71 o 
  -4  19   9       34.86       24.88     20.19 o 
  -3  19   9      114.08      114.30     23.33 o 
  -2  19   9        0.86       13.03     14.18 o 
  -1  19   9      449.87      462.94     59.63 o 
   0  19   9      151.28      144.33     38.00 o 
   1  19   9     1136.98     1084.73     97.50 o 
   2  19   9        2.00       -9.96     24.77 o 
   3  19   9      418.43      390.63     63.42 o 
  -4  20   9      155.38      266.58     58.49 o 
  -3  20   9      226.58      155.16     41.55 o 
  -2  20   9      246.25      261.26     54.55 o 
  -1  20   9      566.42      515.10     65.20 o 
   0  20   9      430.19      476.39     63.95 o 
   1  20   9        8.33      -12.60     24.86 o 
   2  20   9     2740.15     2857.69    164.01 o 
   3  20   9     1069.05     1017.28    101.60 o 
  -3  21   9       11.40        0.66     22.03 o 
  -2  21   9     1006.81     1030.59     67.37 o 
  -1  21   9       95.68      107.93     29.70 o 
   0  21   9      261.71      267.08     48.72 o 
   1  21   9       88.30       86.43     33.98 o 
   2  21   9       34.68       28.82     19.17 o 
  -1  22   9      497.55      423.95     60.18 o 
   0  22   9     1715.09     1720.29    123.14 o 
   1  22   9       10.42      -12.02     27.76 o 
  -8   0  10        1.21       49.47     25.12 o 
  -6   0  10        4.30      -11.34     14.13 o 
  -4   0  10     1401.40     1347.60    100.13 o 
  -2   0  10      166.50      175.87     36.90 o 
   0   0  10       68.48       70.60     14.06 o 
   2   0  10       50.19       30.21     17.92 o 
   4   0  10     1862.46     1993.50    115.27 o 
   6   0  10      172.71      186.57     50.90 o 
  -9   1  10      186.86      138.32     31.72 o 
  -8   1  10      951.68      866.50     66.22 o 
  -7   1  10      230.96      180.38     30.79 o 
  -6   1  10       36.18       54.58     15.33 o 
  -5   1  10        2.10       -0.89     11.95 o 
  -4   1  10     2982.56     3010.49    119.53 o 
  -3   1  10       33.68       32.32     15.55 o 
  -2   1  10    11672.59    11302.13    191.95 o 
  -1   1  10       68.05       63.94     12.31 o 
   0   1  10     1470.63     1436.37     41.20 o 
   1   1  10       26.65       30.26      7.72 o 
   2   1  10     1962.09     2078.25     83.40 o 
   3   1  10        0.83       19.78     10.45 o 
   4   1  10       55.04       69.15     13.92 o 
   5   1  10      817.48      918.69     40.61 o 
   6   1  10      581.82      545.74     68.70 o 
   7   1  10        0.17        6.69     18.65 o 
  -9   2  10      808.21      912.02     78.45 o 
  -8   2  10      478.38      547.23     54.07 o 
  -7   2  10      786.28      772.10     59.71 o 
  -6   2  10      144.19      151.46     22.64 o 
  -5   2  10      130.95      108.56     18.91 o 
  -4   2  10       14.88       24.16     13.36 o 
  -3   2  10     4764.60     4806.02    229.30 o 
  -2   2  10     2005.31     1908.73    116.64 o 
  -1   2  10      197.87      193.44     19.74 o 
   0   2  10       31.30       30.69      8.15 o 
   1   2  10     8814.26     8861.67    111.50 o 
   2   2  10       56.47       65.98     11.63 o 
   3   2  10     4032.75     4063.03     92.62 o 
   4   2  10       86.76       94.00     18.37 o 
   5   2  10      684.99      794.47     51.26 o 
   6   2  10      162.87      137.29     42.28 o 
   7   2  10     1132.87     1087.33    110.28 o 
  -9   3  10        4.69        3.46     19.85 o 
  -8   3  10     2249.73     2254.85    104.86 o 
  -7   3  10     1201.69     1189.34     73.14 o 
  -6   3  10      141.24      111.63     29.74 o 
  -5   3  10       34.36       31.87     13.29 o 
  -4   3  10      522.42      498.35     43.92 o 
  -3   3  10     1537.10     1591.85     74.99 o 
  -2   3  10      100.63      118.31     21.87 o 
  -1   3  10     2035.41     1990.98     78.87 o 
   0   3  10     1085.89     1116.46     41.40 o 
   1   3  10       26.76       22.10      7.90 o 
   2   3  10     5637.05     5626.71     89.60 o 
   3   3  10        0.11       -1.21      8.51 o 
   4   3  10       36.21       30.86     10.68 o 
   5   3  10       15.55       37.15     27.65 o 
   6   3  10     1646.65     1692.98    132.17 o 
   7   3  10      151.34      171.65     48.93 o 
  -9   4  10       52.74       30.79     25.25 o 
  -8   4  10      134.86      203.47     39.46 o 
  -7   4  10        6.51       -7.87     12.88 o 
  -6   4  10      346.15      352.25     39.85 o 
  -5   4  10      322.86      287.79     33.50 o 
  -4   4  10      197.76      195.36     23.04 o 
  -3   4  10        0.88       18.51     14.12 o 
  -2   4  10        3.88        7.75     12.13 o 
  -1   4  10      270.24      292.25     30.97 o 
   0   4  10        0.00       -7.11      8.37 o 
   1   4  10     1511.97     1491.65     47.20 o 
   2   4  10      691.53      663.97     37.92 o 
   3   4  10      195.23      203.70     21.50 o 
   4   4  10      563.34      595.52     42.73 o 
   5   4  10      366.09      423.74     67.85 o 
   6   4  10      574.09      585.13     81.41 o 
   7   4  10        8.20      -29.22     30.77 o 
  -9   5  10        6.76      -18.00     25.71 o 
  -8   5  10       10.98        7.18     12.67 o 
  -7   5  10     1127.81     1084.95     70.91 o 
  -6   5  10      591.32      581.89     49.48 o 
  -5   5  10       13.57       17.99     13.46 o 
  -4   5  10     1628.04     1678.17     62.37 o 
  -3   5  10      447.83      495.82     51.29 o 
  -2   5  10      113.78       98.16     20.04 o 
  -1   5  10     1215.36     1163.77     50.31 o 
   0   5  10       73.85       80.58     14.32 o 
   1   5  10      185.84      186.05     20.71 o 
   2   5  10      201.14      197.48     21.39 o 
   3   5  10      346.03      317.07     42.92 o 
   4   5  10      502.17      620.21     57.52 o 
   5   5  10      285.95      242.44     50.91 o 
   6   5  10     1694.55     1906.01    143.70 o 
  -9   6  10      301.15      364.10     62.57 o 
  -8   6  10        1.55      -12.56     13.64 o 
  -7   6  10      799.31      862.10     62.37 o 
  -6   6  10      284.41      266.35     35.15 o 
  -5   6  10      654.03      722.14     52.92 o 
  -4   6  10       19.27       38.08     24.72 o 
  -3   6  10     2441.37     2353.69     91.54 o 
  -2   6  10      337.83      326.04     33.65 o 
  -1   6  10      676.91      637.84     42.28 o 
   0   6  10      152.14      129.72     18.13 o 
   1   6  10      740.99      791.05     41.21 o 
   2   6  10       12.62        7.41     14.61 o 
   3   6  10     1368.97     1458.94     64.51 o 
   4   6  10        7.45       25.06     28.90 o 
   5   6  10     1615.19     1471.18    121.75 o 
   6   6  10       21.22       59.60     32.51 o 
  -9   7  10      167.05      107.35     35.35 o 
  -8   7  10     1406.07     1398.03     82.88 o 
  -7   7  10       11.26       -1.72     23.27 o 
  -6   7  10      978.69      971.03    113.68 o 
  -5   7  10       94.98      106.83     23.53 o 
  -4   7  10     6048.13     6159.38    143.57 o 
  -3   7  10        0.65       27.76     14.00 o 
  -2   7  10     3122.73     3202.22    104.82 o 
  -1   7  10        3.11       -4.18      9.38 o 
   0   7  10      393.46      401.35     33.98 o 
   1   7  10       30.30       41.77     12.01 o 
   2   7  10     4513.75     4568.03    115.68 o 
   3   7  10      163.75      184.32     24.01 o 
   4   7  10     1010.03     1105.10    104.45 o 
   5   7  10        0.51       32.20     31.71 o 
   6   7  10     1479.97     1631.32    132.87 o 
  -9   8  10      142.87       77.67     35.03 o 
  -8   8  10      401.90      428.62     52.43 o 
  -7   8  10      267.82      262.97     35.83 o 
  -6   8  10     1483.68     1556.51     80.07 o 
  -5   8  10       45.83       36.85     15.51 o 
  -4   8  10       10.34       20.38     14.47 o 
  -3   8  10     1939.43     1853.17     75.04 o 
  -2   8  10       10.56       29.89     16.11 o 
  -1   8  10      195.77      162.63     26.87 o 
   0   8  10        5.84        8.19     10.89 o 
   1   8  10       99.04      127.03     18.01 o 
   2   8  10      757.52      731.22     45.70 o 
   3   8  10      151.09      109.73     19.54 o 
   4   8  10       31.71       62.37     32.13 o 
   5   8  10      458.98      439.65     70.95 o 
   6   8  10        4.16       11.95     21.78 o 
  -8   9  10       93.26      135.64     28.10 o 
  -7   9  10     1165.85     1193.13     73.66 o 
  -6   9  10       43.85       48.38     18.35 o 
  -5   9  10       23.60       46.03     16.58 o 
  -4   9  10        1.06        3.44     10.66 o 
  -3   9  10        0.57        7.62     11.79 o 
  -2   9  10      226.27      246.79     31.23 o 
  -1   9  10      440.79      342.80     36.47 o 
   0   9  10     1221.59     1269.19     70.92 o 
   1   9  10      524.72      540.70     48.55 o 
   2   9  10     1305.46     1187.35    102.49 o 
   3   9  10      680.42      737.15     84.65 o 
   4   9  10      730.64      683.70     83.20 o 
   5   9  10       17.24      101.10     38.74 o 
   6   9  10       16.76       77.53     42.19 o 
  -8  10  10       28.46       16.24     15.76 o 
  -7  10  10      457.51      475.61     47.86 o 
  -6  10  10      248.03      272.42     35.28 o 
  -5  10  10      235.76      209.09     29.56 o 
  -4  10  10     1161.72     1013.39    113.61 o 
  -3  10  10     2313.97     2214.46     66.96 o 
  -2  10  10       97.02       74.99     36.89 o 
  -1  10  10     1664.46     1584.30     78.19 o 
   0  10  10      600.99      631.72     50.89 o 
   1  10  10     1990.43     1931.46    127.52 o 
   2  10  10      572.74      662.83     78.49 o 
   3  10  10     1092.04     1037.61    101.34 o 
   4  10  10      379.71      479.52     71.11 o 
   5  10  10      619.51      721.96     90.10 o 
  -8  11  10      822.90      854.43     91.19 o 
  -7  11  10      297.05      301.62     38.94 o 
  -6  11  10      168.61      179.45     28.37 o 
  -5  11  10        8.02       10.61     13.22 o 
  -4  11  10     1794.68     1756.84     78.31 o 
  -3  11  10       13.20       18.69     10.97 o 
  -2  11  10     5272.67     4932.98    136.64 o 
  -1  11  10        0.55       -1.31     12.84 o 
   0  11  10     1953.29     1940.57     89.63 o 
   1  11  10      838.55      808.44     84.02 o 
   2  11  10     1440.21     1662.12    123.29 o 
   3  11  10      761.57      781.25     89.92 o 
   4  11  10      399.03      473.97     71.71 o 
   5  11  10        1.99      -16.12     24.88 o 
  -8  12  10      111.95      110.85     41.60 o 
  -7  12  10      544.37      532.96     49.65 o 
  -6  12  10        2.51       -6.88     15.27 o 
  -5  12  10       88.93       94.82     50.28 o 
  -4  12  10       91.15       73.34     18.24 o 
  -3  12  10      530.89      607.00     35.76 o 
  -2  12  10      254.57      300.00     36.37 o 
  -1  12  10      235.84      216.10     32.08 o 
   0  12  10      424.76      373.58     41.31 o 
   1  12  10     1109.47     1061.54     97.13 o 
   2  12  10       48.53       13.71     26.96 o 
   3  12  10      346.04      465.37     69.36 o 
   4  12  10      418.05      487.73     73.98 o 
   5  12  10      173.06      193.01     48.74 o 
  -7  13  10        6.00        4.58     16.12 o 
  -6  13  10       53.07       10.81     14.68 o 
  -5  13  10        6.08       -5.15     13.07 o 
  -4  13  10       14.29       -6.49     13.02 o 
  -3  13  10       14.74       14.06     22.85 o 
  -2  13  10        1.14       17.50     13.49 o 
  -1  13  10      100.74      121.08     29.27 o 
   0  13  10      307.06      321.00     39.17 o 
   1  13  10      214.55      117.55     36.47 o 
   2  13  10       68.76       83.53     36.28 o 
   3  13  10        5.30       29.60     26.85 o 
   4  13  10      232.95      226.32     52.56 o 
  -7  14  10       17.00       74.49     30.90 o 
  -6  14  10        4.22        4.33     13.27 o 
  -5  14  10      408.09      400.70     40.71 o 
  -4  14  10       61.45       28.37     15.65 o 
  -3  14  10       92.96       89.79     20.59 o 
  -2  14  10     2881.31     2791.85    106.12 o 
  -1  14  10      780.76      812.26     59.12 o 
   0  14  10      227.75      290.35     50.30 o 
   1  14  10     1291.65     1364.78    110.95 o 
   2  14  10       41.05       13.12     18.87 o 
   3  14  10      702.32      753.28     89.09 o 
   4  14  10      121.82      114.35     42.06 o 
  -6  15  10      451.73      446.35     77.89 o 
  -5  15  10       27.21       27.56     18.72 o 
  -4  15  10      820.95      841.19     91.04 o 
  -3  15  10      612.05      641.73     51.20 o 
  -2  15  10      766.30      863.73     60.59 o 
  -1  15  10      319.16      359.90     41.01 o 
   0  15  10     3469.08     3404.80    171.32 o 
   1  15  10      234.54      232.85     46.22 o 
   2  15  10     2649.59     2742.91    163.33 o 
   3  15  10      132.25      167.27     43.42 o 
   4  15  10      613.76      641.27     84.67 o 
  -5  16  10        6.32       16.91     18.29 o 
  -4  16  10      106.62       77.68     32.92 o 
  -3  16  10      958.71     1133.57     67.91 o 
  -2  16  10       38.84       33.30     16.96 o 
  -1  16  10     1246.19     1223.83     74.48 o 
   0  16  10       81.57       83.29     28.75 o 
   1  16  10     1790.66     2075.11    140.16 o 
   2  16  10       79.12      112.93     39.41 o 
   3  16  10     1226.26     1415.17    122.00 o 
  -4  17  10       46.40       57.84     31.86 o 
  -3  17  10       73.16       77.11     21.90 o 
  -2  17  10        1.02        1.83     27.72 o 
  -1  17  10      130.41      119.41     45.65 o 
   0  17  10       35.56       24.10     19.03 o 
   1  17  10        1.61      -14.10     22.84 o 
   2  17  10     1163.20     1054.61    102.98 o 
   3  17  10      111.16      108.77     35.16 o 
  -3  18  10      307.11      261.09     54.74 o 
  -2  18  10      628.15      678.54     55.65 o 
  -1  18  10      898.60      923.48     65.97 o 
   0  18  10      372.23      397.42     61.06 o 
   1  18  10       24.30       25.29     19.86 o 
   2  18  10       41.51       62.45     34.46 o 
  -2  19  10      898.81      852.78     83.46 o 
  -1  19  10       14.71       34.55     20.63 o 
   0  19  10      747.72      688.50     80.51 o 
   1  19  10       22.85       15.54     22.87 o 
   2  19  10      530.17      574.38     78.65 o 
  -1  20  10      103.13       93.45     33.18 o 
   0  20  10      233.38      215.20     47.29 o 
  -7   0  11     7792.70     7464.13    270.82 o 
  -5   0  11     1433.05     1487.26    114.21 o 
  -3   0  11      581.82      681.62     73.69 o 
  -1   0  11      827.69      725.87     71.66 o 
   1   0  11     4258.16     4454.08    170.32 o 
   3   0  11     1235.71     1311.58     91.63 o 
   5   0  11        7.93      -24.55     27.19 o 
  -8   1  11     1194.57     1159.94    109.65 o 
  -7   1  11      125.08       97.63     40.20 o 
  -6   1  11      911.04      906.60     89.06 o 
  -5   1  11     1722.17     1725.89     87.10 o 
  -4   1  11      578.67      540.67     47.99 o 
  -3   1  11       14.86       34.08     16.92 o 
  -2   1  11      738.18      760.60     53.37 o 
  -1   1  11       13.14       -2.50     12.68 o 
   0   1  11     1136.46     1150.64     62.96 o 
   1   1  11     1120.79     1002.42     57.57 o 
   2   1  11     2757.97     2820.43     94.96 o 
   3   1  11       38.58       51.86     18.62 o 
   4   1  11      627.39      670.53     40.63 o 
   5   1  11      402.90      393.90     40.74 o 
  -8   2  11      726.90      724.74     87.25 o 
  -7   2  11       68.46       84.67     25.44 o 
  -6   2  11       47.08        7.83     12.54 o 
  -5   2  11     1310.09     1227.49     73.73 o 
  -4   2  11     2150.23     2221.87     95.38 o 
  -3   2  11        0.32      -12.91     12.91 o 
  -2   2  11     1216.96     1189.10    108.66 o 
  -1   2  11      432.08      423.34     39.40 o 
   0   2  11        2.99       -6.45     11.12 o 
   1   2  11      147.07      160.64     24.73 o 
   2   2  11      842.01      863.81     48.64 o 
   3   2  11        3.25      -10.86     10.89 o 
   4   2  11      134.76      184.37     21.96 o 
   5   2  11        5.27       -4.43     34.25 o 
  -8   3  11      431.44      479.00     71.90 o 
  -7   3  11       43.55       56.78     33.41 o 
  -6   3  11     3609.63     3534.01    186.90 o 
  -5   3  11     2222.03     2248.67     99.40 o 
  -4   3  11     2579.26     2612.12    103.49 o 
  -3   3  11        7.77       -1.36     13.37 o 
  -2   3  11      295.99      292.34     34.13 o 
  -1   3  11     1231.03     1207.10     65.43 o 
   0   3  11      187.63      177.58     53.89 o 
   1   3  11     1359.72     1356.84     67.13 o 
   2   3  11      233.84      311.46     28.66 o 
   3   3  11      168.15      150.43     19.74 o 
   4   3  11      209.32      214.98     32.18 o 
   5   3  11      405.69      397.41     42.76 o 
  -8   4  11      297.80      339.92     60.05 o 
  -7   4  11     2033.65     2035.25     98.98 o 
  -6   4  11       38.33       74.39     22.91 o 
  -5   4  11     1158.26     1060.60     98.11 o 
  -4   4  11       11.97       35.81     15.39 o 
  -3   4  11     2747.77     2777.24    145.33 o 
  -2   4  11      187.90      187.20     28.37 o 
  -1   4  11     1027.43      964.59     58.87 o 
   0   4  11       50.15       58.87     24.61 o 
   1   4  11      453.69      451.84     37.04 o 
   2   4  11      167.41      135.22     18.83 o 
   3   4  11     2715.95     2800.69     80.91 o 
   4   4  11       13.75       23.51     16.16 o 
   5   4  11      181.76      249.03     34.37 o 
  -8   5  11      879.84      841.59     92.95 o 
  -7   5  11       44.73       80.17     22.76 o 
  -6   5  11      407.09      431.83     45.01 o 
  -5   5  11       89.44       94.37     34.88 o 
  -4   5  11       47.44       95.04     31.47 o 
  -3   5  11      317.06      356.42     38.56 o 
  -2   5  11     3900.27     3736.89    117.63 o 
  -1   5  11      257.80      244.99     30.51 o 
   0   5  11      229.85      218.70     23.45 o 
   1   5  11      263.50      258.64     25.48 o 
   2   5  11     2095.05     2153.01     71.15 o 
   3   5  11      408.98      485.24     47.86 o 
   4   5  11       92.17      105.51     30.14 o 
   5   5  11       76.75       79.20     34.84 o 
  -8   6  11       54.66       54.35     30.85 o 
  -7   6  11      317.89      322.56     41.60 o 
  -6   6  11      177.56      205.91     41.75 o 
  -5   6  11       15.07       -5.74     14.07 o 
  -4   6  11      221.36      246.77     49.79 o 
  -3   6  11      770.73      754.31    126.16 o 
  -2   6  11      186.27      164.55     34.87 o 
  -1   6  11       18.72        8.77     10.36 o 
   0   6  11      418.40      441.31     33.52 o 
   1   6  11      107.16      112.82     18.87 o 
   2   6  11      611.18      651.91     39.49 o 
   3   6  11       29.96       18.31     14.90 o 
   4   6  11      206.72      156.37     50.49 o 
  -8   7  11       33.81       18.21     22.92 o 
  -7   7  11      710.13      663.19     57.38 o 
  -6   7  11      297.59      278.06     36.46 o 
  -5   7  11      162.15      182.48     28.94 o 
  -4   7  11      642.67      705.41     80.14 o 
  -3   7  11      725.77      717.70     80.18 o 
  -2   7  11      256.62      239.59     47.50 o 
  -1   7  11       40.07        3.03     24.96 o 
   0   7  11      214.78      221.31     25.49 o 
   1   7  11      661.61      715.22     41.99 o 
   2   7  11      114.39      107.07     20.14 o 
   3   7  11      138.54      127.47     26.71 o 
   4   7  11      215.61      197.66     50.43 o 
  -7   8  11      675.32      796.03     85.90 o 
  -6   8  11      462.72      453.05     46.76 o 
  -5   8  11     1423.00     1446.54     76.48 o 
  -4   8  11      155.66      177.43     36.71 o 
  -3   8  11     2096.76     2029.58    134.20 o 
  -2   8  11      122.13      188.79     43.40 o 
  -1   8  11      623.99      692.07     67.57 o 
   0   8  11       56.73       73.66     15.81 o 
   1   8  11     1136.90     1114.93     52.06 o 
   2   8  11        5.73       24.37     10.65 o 
   3   8  11      556.58      443.67     69.56 o 
   4   8  11      429.74      476.29     75.45 o 
  -7   9  11       32.16       70.78     31.56 o 
  -6   9  11     1658.61     1713.57     87.45 o 
  -5   9  11       78.76       70.13     18.16 o 
  -4   9  11     4034.62     3945.03    154.23 o 
  -3   9  11      496.93      573.70     73.38 o 
  -2   9  11     2097.64     2150.44    131.84 o 
  -1   9  11      979.84      919.70     62.53 o 
   0   9  11       11.32       -3.71     14.02 o 
   1   9  11      524.84      483.55     48.54 o 
   2   9  11      762.37      851.32     63.90 o 
   3   9  11      421.15      402.50     67.78 o 
   4   9  11      359.67      315.31     62.90 o 
  -7  10  11     1105.35     1114.32    100.33 o 
  -6  10  11        2.98       14.93     14.42 o 
  -5  10  11       74.52       61.90     18.42 o 
  -4  10  11        1.27       -0.08     13.79 o 
  -3  10  11     2515.61     2327.27    146.66 o 
  -2  10  11        1.74        9.83     13.25 o 
  -1  10  11        3.18        3.36     14.13 o 
   0  10  11      199.24      264.32     36.55 o 
   1  10  11       21.19       52.57     22.00 o 
   2  10  11      279.54      319.31     40.44 o 
   3  10  11      186.66      159.05     41.88 o 
   4  10  11       86.98      118.50     43.49 o 
  -6  11  11      193.52      195.30     42.03 o 
  -5  11  11       47.69       52.03     19.69 o 
  -4  11  11       27.11       62.30     31.36 o 
  -3  11  11      209.71      314.99     57.77 o 
  -2  11  11      189.92      190.33     28.58 o 
  -1  11  11      254.47      283.37     36.89 o 
   0  11  11     1408.61     1356.35     78.96 o 
   1  11  11      626.30      567.85     52.43 o 
   2  11  11      123.39      116.63     38.40 o 
   3  11  11      294.69      245.73     54.67 o 
  -6  12  11        0.68      -24.59     24.59 o 
  -5  12  11      566.77      618.43     79.61 o 
  -4  12  11     1111.92     1254.84    111.77 o 
  -3  12  11        9.21       -0.92     14.00 o 
  -2  12  11        0.49        8.72     13.29 o 
  -1  12  11      473.74      489.32     47.10 o 
   0  12  11      355.47      329.72     41.26 o 
   1  12  11     1591.52     1737.36     91.73 o 
   2  12  11      398.23      446.31     69.55 o 
   3  12  11      413.47      533.59     77.36 o 
  -4  13  11      611.45      641.00     80.00 o 
  -3  13  11      252.79      262.50     64.54 o 
  -2  13  11     2469.88     2384.41    102.13 o 
  -1  13  11       48.13       42.09     14.48 o 
   0  13  11      981.95     1091.14     72.49 o 
   1  13  11        5.36        9.38     37.67 o 
   2  13  11     1590.62     1645.83    131.41 o 
   3  13  11      204.48      228.18     51.74 o 
  -4  14  11      287.42      259.38     53.84 o 
  -3  14  11      836.41      725.97     56.04 o 
  -2  14  11        9.41       27.11     16.43 o 
  -1  14  11      408.30      341.62     40.77 o 
   0  14  11       33.61       55.78     20.47 o 
   1  14  11      888.11      926.64     98.93 o 
   2  14  11      555.44      539.88     75.98 o 
  -3  15  11       74.16       75.56     29.57 o 
  -2  15  11      161.32      158.64     29.71 o 
  -1  15  11       44.17       23.25     16.16 o 
   0  15  11       97.44      115.53     25.99 o 
   1  15  11      315.37      282.58     55.53 o 
   2  15  11      143.34      180.30     50.79 o 
  -2  16  11        1.69      -16.51     21.58 o 
  -1  16  11      253.48      206.33     44.65 o 
   0  16  11        1.97       35.42     28.24 o 
   1  16  11      301.93      440.61     70.92 o 
   2  16  11      574.96      749.66     90.72 o 
  -2  17  11     1244.23     1454.36    112.69 o 
  -1  17  11     1072.22     1060.03     98.89 o 
   0  17  11     1174.87     1127.48    106.14 o 
   1  17  11      432.94      477.28     72.69 o 
  -6   0  12     1218.78     1192.77    110.25 o 
  -4   0  12     1961.42     1983.23    133.90 o 
  -2   0  12      150.41      145.28     37.55 o 
   0   0  12      165.50      137.09     33.30 o 
   2   0  12     2430.21     2361.22    130.45 o 
  -6   1  12      160.40      202.70     34.54 o 
  -5   1  12      579.44      579.67     60.51 o 
  -4   1  12        9.21        4.89     15.32 o 
  -3   1  12      462.55      448.09     62.10 o 
  -2   1  12      964.55      962.13     63.44 o 
  -1   1  12       64.40       58.04     18.12 o 
   0   1  12       33.46       11.71     20.43 o 
   1   1  12      613.49      580.92     47.35 o 
   2   1  12      133.12      136.47     24.61 o 
   3   1  12      853.06      878.03     56.23 o 
   4   1  12      260.18      272.24     47.58 o 
  -6   2  12        4.89        7.76     22.69 o 
  -5   2  12      550.50      523.30     50.90 o 
  -4   2  12      514.85      475.30     48.44 o 
  -3   2  12      110.15      129.50     25.33 o 
  -2   2  12        9.94       43.92     17.53 o 
  -1   2  12     1235.54     1284.49     71.27 o 
   0   2  12      263.61      265.43     32.38 o 
   1   2  12      214.96      197.38     28.64 o 
   2   2  12       22.59        0.77     11.23 o 
   3   2  12     1581.52     1643.82    131.94 o 
   4   2  12      839.77      972.70     86.63 o 
  -6   3  12      387.73      412.28     66.34 o 
  -5   3  12      247.38      152.76     28.84 o 
  -4   3  12      109.17       87.01     26.94 o 
  -3   3  12      530.91      527.41     48.51 o 
  -2   3  12     1589.97     1431.65     77.53 o 
  -1   3  12      572.21      538.14     46.92 o 
   0   3  12      276.74      240.87     36.77 o 
   1   3  12      493.39      448.05     41.13 o 
   2   3  12     1076.58     1121.68     63.84 o 
   3   3  12      367.53      478.71     47.50 o 
   4   3  12      706.10      877.50     83.84 o 
  -5   4  12        5.90      -28.42     28.42 o 
  -4   4  12      150.34      148.55     27.48 o 
  -3   4  12      191.05      169.55     28.87 o 
  -2   4  12      941.95      913.94    146.34 o 
  -1   4  12       56.57       93.98     22.76 o 
   0   4  12      549.24      541.40     78.94 o 
   1   4  12      130.74      103.42     21.64 o 
   2   4  12     1998.81     2102.48     74.46 o 
   3   4  12     1335.42     1428.01     94.26 o 
   4   4  12     1073.45     1294.36    103.76 o 
  -5   5  12      193.13      136.00     40.32 o 
  -4   5  12      203.16      265.37     52.10 o 
  -3   5  12     1684.99     1765.62    208.66 o 
  -2   5  12      975.08      917.56     62.27 o 
  -1   5  12      124.87      127.91     31.09 o 
   0   5  12       15.38       -0.62     10.93 o 
   1   5  12     1297.14     1302.96     59.23 o 
   2   5  12       70.05       76.07     16.29 o 
   3   5  12       48.35       31.05     17.94 o 
   4   5  12        1.19       -9.09     28.75 o 
  -5   6  12      794.18      669.84     83.25 o 
  -4   6  12      356.60      269.44     54.99 o 
  -3   6  12     2127.62     2204.13    142.71 o 
  -2   6  12        1.02        3.05     13.52 o 
  -1   6  12     1384.84     1348.01     73.27 o 
   0   6  12      150.58      178.84     30.86 o 
   1   6  12      478.81      422.85     34.55 o 
   2   6  12      128.75      137.52     28.87 o 
   3   6  12      276.48      319.39     80.80 o 
   4   6  12      293.19      282.27     51.91 o 
  -6   7  12      717.52      690.63     77.70 o 
  -5   7  12        3.92       -6.87     27.66 o 
  -4   7  12       56.50       18.82     20.96 o 
  -3   7  12       22.56       21.69     22.47 o 
  -2   7  12     1668.71     1844.99    131.50 o 
  -1   7  12      197.58      212.50     30.21 o 
   0   7  12        5.66        3.35     10.06 o 
   1   7  12      189.71      231.02     26.01 o 
   2   7  12      223.54      245.11     36.25 o 
   3   7  12       68.05       44.52     17.91 o 
   4   7  12      756.08      920.11     94.31 o 
  -6   8  12       10.39       13.37     25.62 o 
  -4   8  12      296.43      320.03     58.26 o 
  -3   8  12      105.00      146.92     40.41 o 
  -2   8  12      552.58      733.25     83.74 o 
  -1   8  12        1.39      -12.18     25.30 o 
   0   8  12     1280.69     1249.27     76.24 o 
   1   8  12      383.05      400.20     45.44 o 
   2   8  12      277.39      246.48     36.99 o 
   3   8  12      374.95      408.62     62.42 o 
  -4   9  12      440.37      308.28     58.72 o 
  -3   9  12     2070.03     1869.99    135.70 o 
  -2   9  12      282.46      189.74     44.35 o 
  -1   9  12      446.02      479.00     47.89 o 
   0   9  12      515.93      469.10     48.50 o 
   1   9  12     1394.65     1402.33     83.29 o 
   2   9  12       13.16        5.29     16.44 o 
   3   9  12      151.45      127.73     36.02 o 
  -3  10  12      391.53      484.48     70.51 o 
  -2  10  12     1139.58     1233.56    110.22 o 
  -1  10  12      752.73      851.78     63.71 o 
   0  10  12      560.27      673.36     58.03 o 
   1  10  12      166.53      214.19     33.80 o 
   2  10  12     1385.52     1401.82     85.44 o 
   3  10  12      794.62      942.36     97.58 o 
  -2  11  12      722.77      721.62     58.24 o 
  -1  11  12       22.48       18.66     15.09 o 
   0  11  12      350.86      323.81     41.15 o 
   1  11  12      114.37       84.97     23.61 o 
   2  11  12      471.93      638.67     60.05 o 
  -2  12  12       57.47       27.86     20.11 o 
  -1  12  12      582.75      588.17    130.58 o 
   0  12  12      246.86      237.32     66.06 o 
   1  12  12        3.86        2.69     17.44 o 
  -2  13  12        1.36      -17.86     27.37 o 
  -1  13  12      366.15      349.05     61.30 o 
   0  13  12       65.10       69.31     34.61 o 
   1  13  12     1184.53     1487.95    126.38 o 
  -1  14  12      546.27      504.46     71.10 o 
  -3   0  13       89.02       84.77     32.21 o 
  -1   0  13      265.69      190.91     44.12 o 
   1   0  13       13.15       11.84     15.69 o 
  -4   1  13       26.27       45.27     16.98 o 
  -3   1  13     2540.77     2460.44    108.83 o 
  -2   1  13       81.38      137.19     27.90 o 
  -1   1  13      712.87      705.85     55.71 o 
   0   1  13       30.67        9.91     30.37 o 
   1   1  13     1719.26     1612.00     81.68 o 
   2   1  13       48.21       38.07     14.93 o 
  -4   2  13      596.14      600.01     54.83 o 
  -3   2  13      250.55      251.01     37.77 o 
  -2   2  13     1745.91     1793.87     90.43 o 
  -1   2  13       36.57       35.26     16.17 o 
   0   2  13      289.39      335.14     38.00 o 
   1   2  13      981.62     1054.49     65.99 o 
   2   2  13     3283.33     3250.25    166.39 o 
  -4   3  13      516.25      491.44     70.50 o 
  -3   3  13      995.97     1135.48     74.06 o 
  -2   3  13      125.77      122.80     26.82 o 
  -1   3  13        7.29       -4.64     20.66 o 
   0   3  13       24.08       22.24     22.87 o 
   1   3  13       98.78      106.47     22.24 o 
   2   3  13       55.82       53.34     27.31 o 
  -4   4  13      142.58      120.75     38.95 o 
  -3   4  13      272.46      228.89     35.06 o 
  -2   4  13        6.32      -17.79     17.79 o 
  -1   4  13      663.80      731.65     57.44 o 
   0   4  13      649.13      696.33     57.32 o 
   1   4  13      195.59      246.23     32.65 o 
   2   4  13       91.79       85.83     30.62 o 
  -3   5  13      471.15      480.42     48.38 o 
  -2   5  13      371.00      407.95     44.11 o 
  -1   5  13     1578.64     1772.16     88.42 o 
   0   5  13      147.46      151.40     28.47 o 
   1   5  13     1382.41     1255.27    109.19 o 
  -2   6  13      753.30      789.96     95.05 o 
  -1   6  13       58.71       28.42     23.67 o 
   0   6  13      731.65      711.25     55.24 o 
   1   6  13      358.41      379.99     62.22 o 
  -1   7  13      948.24      994.89    100.75 o 
   0   7  13        8.69       31.71     24.34 o 
   1   7  13      517.96      523.59     74.32 o 
   0   8  13        2.30       -0.21     21.27 o 
                                                 
